# Supplementary material for: Young SINEs in pig genomes impact gene regulation, genetic diversity, and complex traits
Source: Commun Biol. 2023 Aug 31;6:894. doi: 10.1038/s42003-023-05234-x (PMC10471783; doi:10.1038/s42003-023-05234-x)
Supplement: Supplementary file 4 — Supplementary Data 1-13 [file 42003_2023_5234_MOESM4_ESM.xlsx]

## Sheet: Supplementary Data 1
Details of 90 young SINE subfamilies
SubfamilyID	SubfamilyType	Count	P-value	Divergence	Mutation	Sequence
Consensus	Consensus	1	0	0	:-	gagttcccgtcgtggcgcagtggttaacgaatccgactaggaaccatgaggttgcgggttcggtccctgcccttgctcagtgggttaacgatccggcgttgccgtgagctgtggtgtaggttgcagacgcggctcggatcccgcgttgctgtggctctggcgtaggccggtggctacagctccgattcgacccctagcctgggaacctccatatgccgcgggagcggcccaagaaatagcaaaaagacaaaaaaaaaaaaa
L01	Large	62067	9e-5042	0.055/0.033	62:a 167:t 220:a 236:a 237:t 239:g 240:c 245:a 246:g 247:a 248:c	gagttcccgtcgtggcgcagtggttaacgaatccgactaggaaccatgaggttgcgggttcgatccctgcccttgctcagtgggttaacgatccggcgttgccgtgagctgtggtgtaggttgcagacgcggctcggatcccgcgttgctgtggctctggcgtaggctggtggctacagctccgattcgacccctagcctgggaacctccatatgccgcgagagcggcccaagaaaatggcaaaaagacaa
L02	Large	26256	1e-53186	0.043/0.025	232:a 233:g 236:a 237:t 238:a 239:g 240:c 245:a 247:a	gagttcccgtcgtggcgcagtggttaacgaatccgactaggaaccatgaggttgcgggttcggtccctgcccttgctcagtgggttaacgatccggcgttgccgtgagctgtggtgtaggttgcagacgcggctcggatcccgcgttgctgtggctctggcgtaggccggtggctacagctccgattcgacccctagcctgggaacctccatatgccgcgggagcggcccaaagaaatagcaaaaaaaaaa
L03	Large	405638	2e-36810	0.056/0.042	:-	gagttcccgtcgtggcgcagtggttaacgaatccgactaggaaccatgaggttgcgggttcggtccctgcccttgctcagtgggttaacgatccggcgttgccgtgagctgtggtgtaggttgcagacgcggctcggatcccgcgttgctgtggctctggcgtaggccggtggctacagctccgattcgacccctagcctgggaacctccatatgccgcgggagcggcccaagaaatagcaaaaagacaaa
L04	Large	101321	3e-211	0.051/0.037	187:g	gagttcccgtcgtggcgcagtggttaacgaatccgactaggaaccatgaggttgcgggttcggtccctgcccttgctcagtgggttaacgatccggcgttgccgtgagctgtggtgtaggttgcagacgcggctcggatcccgcgttgctgtggctctggcgtaggccggtggctacagctccgattggacccctagcctgggaacctccatatgccgcgggagcggcccaagaaatagcaaaaagacaaa
L05	Large	12915	6e-18	0.052/0.035	170:a	gagttcccgtcgtggcgcagtggttaacgaatccgactaggaaccatgaggttgcgggttcggtccctgcccttgctcagtgggttaacgatccggcgttgccgtgagctgtggtgtaggttgcagacgcggctcggatcccgcgttgctgtggctctggcgtaggccggaggctacagctccgattcgacccctagcctgggaacctccatatgccgcgggagcggcccaagaaatagcaaaaagacaaa
L06	Large	12858	7e-14	0.054/0.039	170:g	gagttcccgtcgtggcgcagtggttaacgaatccgactaggaaccatgaggttgcgggttcggtccctgcccttgctcagtgggttaacgatccggcgttgccgtgagctgtggtgtaggttgcagacgcggctcggatcccgcgttgctgtggctctggcgtaggccgggggctacagctccgattcgacccctagcctgggaacctccatatgccgcgggagcggcccaagaaatagcaaaaagacaaa
L07	Large	16001	1e-28	0.059/0.038	236:a 237:g	gagttcccgtcgtggcgcagtggttaacgaatccgactaggaaccatgaggttgcgggttcggtccctgcccttgctcagtgggttaacgatccggcgttgccgtgagctgtggtgtaggttgcagacgcggctcggatcccgcgttgctgtggctctggcgtaggccggtggctacagctccgattcgacccctagcctgggaacctccatatgccgcgggagcggcccaagaaaaggcaaaaagacaaa
L08	Large	93397	5e-26	0.061/0.033	62:a 88:g 167:t 170:c 237:g	gagttcccgtcgtggcgcagtggttaacgaatccgactaggaaccatgaggttgcgggttcgatccctgcccttgctcagtgggttaaggatccggcgttgccgtgagctgtggtgtaggttgcagacgcggctcggatcccgcgttgctgtggctctggcgtaggctggcggctacagctccgattcgacccctagcctgggaacctccatatgccgcgggagcggcccaagaaatggcaaaaagacaaa
L09	Large	12113	1e-415	0.059/0.033	62:a 69:g 88:g 237:g	gagttcccgtcgtggcgcagtggttaacgaatccgactaggaaccatgaggttgcgggttcgatccctggccttgctcagtgggttaaggatccggcgttgccgtgagctgtggtgtaggttgcagacgcggctcggatcccgcgttgctgtggctctggcgtaggccggtggctacagctccgattcgacccctagcctgggaacctccatatgccgcgggagcggcccaagaaatggcaaaaagacaaa
L10	Large	40610	1e-8153	0.074/0.047	16:t 62:a 69:g 88:g 237:g	gagttcccgtcgtggctcagtggttaacgaatccgactaggaaccatgaggttgcgggttcgatccctggccttgctcagtgggttaaggatccggcgttgccgtgagctgtggtgtaggttgcagacgcggctcggatcccgcgttgctgtggctctggcgtaggccggtggctacagctccgattcgacccctagcctgggaacctccatatgccgcgggagcggcccaagaaatggcaaaaagacaaa
L11	Large	16414	7e-198	0.066/0.037	62:a 69:g 88:g 205:a 237:g	gagttcccgtcgtggcgcagtggttaacgaatccgactaggaaccatgaggttgcgggttcgatccctggccttgctcagtgggttaaggatccggcgttgccgtgagctgtggtgtaggttgcagacgcggctcggatcccgcgttgctgtggctctggcgtaggccggtggctacagctccgattcgacccctagcctgggaaactccatatgccgcgggagcggcccaagaaatggcaaaaagacaaa
L12	Large	19531	3e-116	0.064/0.039	61:c 62:a 69:g 88:g 237:g	gagttcccgtcgtggcgcagtggttaacgaatccgactaggaaccatgaggttgcgggttccatccctggccttgctcagtgggttaaggatccggcgttgccgtgagctgtggtgtaggttgcagacgcggctcggatcccgcgttgctgtggctctggcgtaggccggtggctacagctccgattcgacccctagcctgggaacctccatatgccgcgggagcggcccaagaaatggcaaaaagacaaa
L13	Large	20900	4e-171	0.029/0.016	188:a 242:c 245:c 247:a 248:c	gagttcccgtcgtggcgcagtggttaacgaatccgactaggaaccatgaggttgcgggttcggtccctgcccttgctcagtgggttaacgatccggcgttgccgtgagctgtggtgtaggttgcagacgcggctcggatcccgcgttgctgtggctctggcgtaggccggtggctacagctccgattcaacccctagcctgggaacctccatatgccgcgggagcggcccaagaaatagcaacaacaacaa
L14	Large	13493	3e-102	0.050/0.031	240:t 245:a 246:g 247:a 248:c	gagttcccgtcgtggcgcagtggttaacgaatccgactaggaaccatgaggttgcgggttcggtccctgcccttgctcagtgggttaacgatccggcgttgccgtgagctgtggtgtaggttgcagacgcggctcggatcccgcgttgctgtggctctggcgtaggccggtggctacagctccgattcgacccctagcctgggaacctccatatgccgcgggagcggcccaagaaatagctaaaaagacaa
L15	Large	11056	6e-105	0.038/0.030	141:t 153:c 188:a 242:- 243:- 244:- 245:- 246:- 247:- 248:- 249:- 250:-	gagttcccgtcgtggcgcagtggttaacgaatccgactaggaaccatgaggttgcgggttcggtccctgcccttgctcagtgggttaacgatccggcgttgccgtgagctgtggtgtaggttgcagacgcggctcggatcctgcgttgctgtgcctctggcgtaggccggtggctacagctccgattcaacccctagcctgggaacctccatatgccgcgggagcggcccaagaaatagcaa
L16	Large	13114	5e-15	0.053/0.045	188:a 195:g 242:- 243:- 244:- 245:- 246:- 247:- 248:- 249:- 250:-	gagttcccgtcgtggcgcagtggttaacgaatccgactaggaaccatgaggttgcgggttcggtccctgcccttgctcagtgggttaacgatccggcgttgccgtgagctgtggtgtaggttgcagacgcggctcggatcccgcgttgctgtggctctggcgtaggccggtggctacagctccgattcaacccctggcctgggaacctccatatgccgcgggagcggcccaagaaatagcaa
L17	Large	27218	3e-43	0.035/0.025	188:a 221:a 234:g 242:- 243:- 244:- 245:- 246:- 247:- 248:- 249:- 250:-	gagttcccgtcgtggcgcagtggttaacgaatccgactaggaaccatgaggttgcgggttcggtccctgcccttgctcagtgggttaacgatccggcgttgccgtgagctgtggtgtaggttgcagacgcggctcggatcccgcgttgctgtggctctggcgtaggccggtggctacagctccgattcaacccctagcctgggaacctccatatgccgcggaagcggcccaagagatagcaa
M01	Medium	3234	5e-6116	0.056/0.039	232:a 236:a 238:a 239:a 245:a 247:a	gagttcccgtcgtggcgcagtggttaacgaatccgactaggaaccatgaggttgcgggttcggtccctgcccttgctcagtgggttaacgatccggcgttgccgtgagctgtggtgtaggttgcagacgcggctcggatcccgcgttgctgtggctctggcgtaggccggtggctacagctccgattcgacccctagcctgggaacctccatatgccgcgggagcggcccaaaaaaaaaaaaaaaaaaaaa
M02	Medium	4435	5e-1034	0.053/0.034	229:a 232:a 236:a 238:a 239:a 245:a 247:a	gagttcccgtcgtggcgcagtggttaacgaatccgactaggaaccatgaggttgcgggttcggtccctgcccttgctcagtgggttaacgatccggcgttgccgtgagctgtggtgtaggttgcagacgcggctcggatcccgcgttgctgtggctctggcgtaggccggtggctacagctccgattcgacccctagcctgggaacctccatatgccgcgggagcggccaaaaaaaaaaaaaaaaaaaaaa
M03	Medium	3914	1e-153	0.054/0.035	222:g 232:a 236:a 238:a 239:a 245:a 247:a	gagttcccgtcgtggcgcagtggttaacgaatccgactaggaaccatgaggttgcgggttcggtccctgcccttgctcagtgggttaacgatccggcgttgccgtgagctgtggtgtaggttgcagacgcggctcggatcccgcgttgctgtggctctggcgtaggccggtggctacagctccgattcgacccctagcctgggaacctccatatgccgcgggggcggcccaaaaaaaaaaaaaaaaaaaaa
M04	Medium	7590	1e-22	0.048/0.029	141:t 167:t 174:c	gagttcccgtcgtggcgcagtggttaacgaatccgactaggaaccatgaggttgcgggttcggtccctgcccttgctcagtgggttaacgatccggcgttgccgtgagctgtggtgtaggttgcagacgcggctcggatcctgcgttgctgtggctctggcgtaggctggtggccacagctccgattcgacccctagcctgggaacctccatatgccgcgggagcggcccaagaaatagcaaaaagacaaa
M05	Medium	6833	3e-13	0.051/0.035	168:t	gagttcccgtcgtggcgcagtggttaacgaatccgactaggaaccatgaggttgcgggttcggtccctgcccttgctcagtgggttaacgatccggcgttgccgtgagctgtggtgtaggttgcagacgcggctcggatcccgcgttgctgtggctctggcgtaggcctgtggctacagctccgattcgacccctagcctgggaacctccatatgccgcgggagcggcccaagaaatagcaaaaagacaaa
M06	Medium	5220	4e-1235	0.066/0.042	39:a 62:a 69:g 88:g 237:g	gagttcccgtcgtggcgcagtggttaacgaatccgactaagaaccatgaggttgcgggttcgatccctggccttgctcagtgggttaaggatccggcgttgccgtgagctgtggtgtaggttgcagacgcggctcggatcccgcgttgctgtggctctggcgtaggccggtggctacagctccgattcgacccctagcctgggaacctccatatgccgcgggagcggcccaagaaatggcaaaaagacaaa
M07	Medium	8958	1e-890	0.072/0.043	62:a 69:g 88:g 156:g 160:t 170:c 237:g	gagttcccgtcgtggcgcagtggttaacgaatccgactaggaaccatgaggttgcgggttcgatccctggccttgctcagtgggttaaggatccggcgttgccgtgagctgtggtgtaggttgcagacgcggctcggatcccgcgttgctgtggctgtggtgtaggccggcggctacagctccgattcgacccctagcctgggaacctccatatgccgcgggagcggcccaagaaatggcaaaaagacaaa
M08	Medium	3937	1e-104	0.066/0.040	53:t 62:a 69:g 88:g 237:g	gagttcccgtcgtggcgcagtggttaacgaatccgactaggaaccatgaggtttcgggttcgatccctggccttgctcagtgggttaaggatccggcgttgccgtgagctgtggtgtaggttgcagacgcggctcggatcccgcgttgctgtggctctggcgtaggccggtggctacagctccgattcgacccctagcctgggaacctccatatgccgcgggagcggcccaagaaatggcaaaaagacaaa
M09	Medium	3196	5e-42	0.069/0.045	62:a 69:g 87:g 88:g 237:g	gagttcccgtcgtggcgcagtggttaacgaatccgactaggaaccatgaggttgcgggttcgatccctggccttgctcagtgggttagggatccggcgttgccgtgagctgtggtgtaggttgcagacgcggctcggatcccgcgttgctgtggctctggcgtaggccggtggctacagctccgattcgacccctagcctgggaacctccatatgccgcgggagcggcccaagaaatggcaaaaagacaaa
M10	Medium	4254	5e-34	0.064/0.039	37:c 62:a 69:g 88:g 237:g	gagttcccgtcgtggcgcagtggttaacgaatccgaccaggaaccatgaggttgcgggttcgatccctggccttgctcagtgggttaaggatccggcgttgccgtgagctgtggtgtaggttgcagacgcggctcggatcccgcgttgctgtggctctggcgtaggccggtggctacagctccgattcgacccctagcctgggaacctccatatgccgcgggagcggcccaagaaatggcaaaaagacaaa
M11	Medium	7017	2e-23	0.055/0.048	188:a 189:g 242:- 243:- 244:- 245:- 246:- 247:- 248:- 249:- 250:-	gagttcccgtcgtggcgcagtggttaacgaatccgactaggaaccatgaggttgcgggttcggtccctgcccttgctcagtgggttaacgatccggcgttgccgtgagctgtggtgtaggttgcagacgcggctcggatcccgcgttgctgtggctctggcgtaggccggtggctacagctccgattcagcccctagcctgggaacctccatatgccgcgggagcggcccaagaaatagcaa
M12	Medium	5306	0.0005	0.054/0.047	68:t 242:- 243:- 244:- 245:- 246:- 247:- 248:- 249:- 250:-	gagttcccgtcgtggcgcagtggttaacgaatccgactaggaaccatgaggttgcgggttcggtcccttcccttgctcagtgggttaacgatccggcgttgccgtgagctgtggtgtaggttgcagacgcggctcggatcccgcgttgctgtggctctggcgtaggccggtggctacagctccgattcgacccctagcctgggaacctccatatgccgcgggagcggcccaagaaatagcaa
S01	Small	576	8e-57	0.057/0.039	62:a 141:a 167:t 236:a 237:t 239:g 240:c 245:a 247:a	gagttcccgtcgtggcgcagtggttaacgaatccgactaggaaccatgaggttgcgggttcgatccctgcccttgctcagtgggttaacgatccggcgttgccgtgagctgtggtgtaggttgcagacgcggctcggatccagcgttgctgtggctctggcgtaggctggtggctacagctccgattcgacccctagcctgggaacctccatatgccgcgggagcggcccaagaaaatggcaaaaaaaaaa
S02	Small	166	4e-12	0.064/0.042	236:a 237:t 239:g 240:c 245:a 247:g 249:c	gagttcccgtcgtggcgcagtggttaacgaatccgactaggaaccatgaggttgcgggttcggtccctgcccttgctcagtgggttaacgatccggcgttgccgtgagctgtggtgtaggttgcagacgcggctcggatcccgcgttgctgtggctctggcgtaggccggtggctacagctccgattcgacccctagcctgggaacctccatatgccgcgggagcggcccaagaaaatggcaaaaaagaca
S03	Small	896	2e-1350	0.057/0.040	224:g 232:a 236:a 238:a 239:a 245:a 247:a	gagttcccgtcgtggcgcagtggttaacgaatccgactaggaaccatgaggttgcgggttcggtccctgcccttgctcagtgggttaacgatccggcgttgccgtgagctgtggtgtaggttgcagacgcggctcggatcccgcgttgctgtggctctggcgtaggccggtggctacagctccgattcgacccctagcctgggaacctccatatgccgcgggaggggcccaaaaaaaaaaaaaaaaaaaaa
S04	Small	934	3e-194	0.054/0.038	232:a 236:a 237:c 238:a 239:a 245:a 247:a	gagttcccgtcgtggcgcagtggttaacgaatccgactaggaaccatgaggttgcgggttcggtccctgcccttgctcagtgggttaacgatccggcgttgccgtgagctgtggtgtaggttgcagacgcggctcggatcccgcgttgctgtggctctggcgtaggccggtggctacagctccgattcgacccctagcctgggaacctccatatgccgcgggagcggcccaaaaaaacaaaaaaaaaaaaa
S05	Small	1698	3e-56	0.054/0.037	218:g 232:a 236:a 238:a 239:a 245:a 247:a	gagttcccgtcgtggcgcagtggttaacgaatccgactaggaaccatgaggttgcgggttcggtccctgcccttgctcagtgggttaacgatccggcgttgccgtgagctgtggtgtaggttgcagacgcggctcggatcccgcgttgctgtggctctggcgtaggccggtggctacagctccgattcgacccctagcctgggaacctccatatgccgggggagcggcccaaaaaaaaaaaaaaaaaaaaa
S06	Small	118	8e-05	0.065/0.048	172:a 236:a 238:a 239:a 245:a 247:a	gagttcccgtcgtggcgcagtggttaacgaatccgactaggaaccatgaggttgcgggttcggtccctgcccttgctcagtgggttaacgatccggcgttgccgtgagctgtggtgtaggttgcagacgcggctcggatcccgcgttgctgtggctctggcgtaggccggtgactacagctccgattcgacccctagcctgggaacctccatatgccgcgggagcggcccaagaaaaaaaaaaaaaaaaaa
S07	Small	1031	2e-2023	0.061/0.043	222:t 230:t 232:a 236:g 238:a 239:a 245:a 247:a	gagttcccgtcgtggcgcagtggttaacgaatccgactaggaaccatgaggttgcgggttcggtccctgcccttgctcagtgggttaacgatccggcgttgccgtgagctgtggtgtaggttgcagacgcggctcggatcccgcgttgctgtggctctggcgtaggccggtggctacagctccgattcgacccctagcctgggaacctccatatgccgcgggtgcggccctaaaaagaaaaaaaaaaaaaa
S08	Small	2092	1e-1582	0.057/0.036	218:t 230:c 232:a 236:a 238:t 239:a 240:g 241:c 245:a 247:a	gagttcccgtcgtggcgcagtggttaacgaatccgactaggaaccatgaggttgcgggttcggtccctgcccttgctcagtgggttaacgatccggcgttgccgtgagctgtggtgtaggttgcagacgcggctcggatcccgcgttgctgtggctctggcgtaggccggtggctacagctccgattcgacccctagcctgggaacctccatatgccgtgggagcggccccaaaaaaatagcaaaaaaaaa
S09	Small	101	1e-20	0.047/0.032	62:a 72:c 168:a 217:a 224:t 232:a 236:a 238:a 239:g 240:c 245:a 247:a	gagttcccgtcgtggcgcagtggttaacgaatccgactaggaaccatgaggttgcgggttcgatccctgcccctgctcagtgggttaacgatccggcgttgccgtgagctgtggtgtaggttgcagacgcggctcggatcccgcgttgctgtggctctggcgtaggccagtggctacagctccgattcgacccctagcctgggaacctccatatgccacgggagtggcccaaaaaaaaagcaaaaaaaaaa
S10	Small	2856	4e-12	0.059/0.043	140:a	gagttcccgtcgtggcgcagtggttaacgaatccgactaggaaccatgaggttgcgggttcggtccctgcccttgctcagtgggttaacgatccggcgttgccgtgagctgtggtgtaggttgcagacgcggctcggatcacgcgttgctgtggctctggcgtaggccggtggctacagctccgattcgacccctagcctgggaacctccatatgccgcgggagcggcccaagaaatagcaaaaagacaaa
S11	Small	2096	7e-05	0.059/0.043	87:c	gagttcccgtcgtggcgcagtggttaacgaatccgactaggaaccatgaggttgcgggttcggtccctgcccttgctcagtgggttaccgatccggcgttgccgtgagctgtggtgtaggttgcagacgcggctcggatcccgcgttgctgtggctctggcgtaggccggtggctacagctccgattcgacccctagcctgggaacctccatatgccgcgggagcggcccaagaaatagcaaaaagacaaa
S12	Small	1507	9e-10	0.049/0.036	88:g 154:g	gagttcccgtcgtggcgcagtggttaacgaatccgactaggaaccatgaggttgcgggttcggtccctgcccttgctcagtgggttaaggatccggcgttgccgtgagctgtggtgtaggttgcagacgcggctcggatcccgcgttgctgtgggtctggcgtaggccggtggctacagctccgattcgacccctagcctgggaacctccatatgccgcgggagcggcccaagaaatagcaaaaagacaaa
S13	Small	1723	4e-84	0.064/0.036	62:a 69:t 88:g 167:t 170:c 237:g	gagttcccgtcgtggcgcagtggttaacgaatccgactaggaaccatgaggttgcgggttcgatccctgtccttgctcagtgggttaaggatccggcgttgccgtgagctgtggtgtaggttgcagacgcggctcggatcccgcgttgctgtggctctggcgtaggctggcggctacagctccgattcgacccctagcctgggaacctccatatgccgcgggagcggcccaagaaatggcaaaaagacaaa
S14	Small	678	4e-71	0.068/0.042	62:a 69:g 78:c 88:g 237:g	gagttcccgtcgtggcgcagtggttaacgaatccgactaggaaccatgaggttgcgggttcgatccctggccttgctccgtgggttaaggatccggcgttgccgtgagctgtggtgtaggttgcagacgcggctcggatcccgcgttgctgtggctctggcgtaggccggtggctacagctccgattcgacccctagcctgggaacctccatatgccgcgggagcggcccaagaaatggcaaaaagacaaa
S15	Small	1074	1e-59	0.066/0.038	62:a 69:g 88:g 91:c 237:g	gagttcccgtcgtggcgcagtggttaacgaatccgactaggaaccatgaggttgcgggttcgatccctggccttgctcagtgggttaaggacccggcgttgccgtgagctgtggtgtaggttgcagacgcggctcggatcccgcgttgctgtggctctggcgtaggccggtggctacagctccgattcgacccctagcctgggaacctccatatgccgcgggagcggcccaagaaatggcaaaaagacaaa
S16	Small	1755	2e-59	0.062/0.033	62:a 69:g 88:t 167:t 170:c 237:g	gagttcccgtcgtggcgcagtggttaacgaatccgactaggaaccatgaggttgcgggttcgatccctggccttgctcagtgggttaatgatccggcgttgccgtgagctgtggtgtaggttgcagacgcggctcggatcccgcgttgctgtggctctggcgtaggctggcggctacagctccgattcgacccctagcctgggaacctccatatgccgcgggagcggcccaagaaatggcaaaaagacaaa
S17	Small	1453	3e-60	0.064/0.037	62:a 69:g 88:g 153:a 237:g	gagttcccgtcgtggcgcagtggttaacgaatccgactaggaaccatgaggttgcgggttcgatccctggccttgctcagtgggttaaggatccggcgttgccgtgagctgtggtgtaggttgcagacgcggctcggatcccgcgttgctgtgactctggcgtaggccggtggctacagctccgattcgacccctagcctgggaacctccatatgccgcgggagcggcccaagaaatggcaaaaagacaaa
S18	Small	1004	1e-53	0.069/0.041	49:a 62:a 69:g 88:g 237:g	gagttcccgtcgtggcgcagtggttaacgaatccgactaggaaccatgaagttgcgggttcgatccctggccttgctcagtgggttaaggatccggcgttgccgtgagctgtggtgtaggttgcagacgcggctcggatcccgcgttgctgtggctctggcgtaggccggtggctacagctccgattcgacccctagcctgggaacctccatatgccgcgggagcggcccaagaaatggcaaaaagacaaa
S19	Small	894	4e-45	0.066/0.037	62:a 69:g 88:g 167:t 173:t 237:g	gagttcccgtcgtggcgcagtggttaacgaatccgactaggaaccatgaggttgcgggttcgatccctggccttgctcagtgggttaaggatccggcgttgccgtgagctgtggtgtaggttgcagacgcggctcggatcccgcgttgctgtggctctggcgtaggctggtggttacagctccgattcgacccctagcctgggaacctccatatgccgcgggagcggcccaagaaatggcaaaaagacaaa
S20	Small	2585	2e-41	0.064/0.038	62:a 64:t 69:g 88:g 237:g	gagttcccgtcgtggcgcagtggttaacgaatccgactaggaaccatgaggttgcgggttcgattcctggccttgctcagtgggttaaggatccggcgttgccgtgagctgtggtgtaggttgcagacgcggctcggatcccgcgttgctgtggctctggcgtaggccggtggctacagctccgattcgacccctagcctgggaacctccatatgccgcgggagcggcccaagaaatggcaaaaagacaaa
S21	Small	1830	8e-38	0.067/0.041	62:a 69:g 88:g 98:c 237:g	gagttcccgtcgtggcgcagtggttaacgaatccgactaggaaccatgaggttgcgggttcgatccctggccttgctcagtgggttaaggatccggcgctgccgtgagctgtggtgtaggttgcagacgcggctcggatcccgcgttgctgtggctctggcgtaggccggtggctacagctccgattcgacccctagcctgggaacctccatatgccgcgggagcggcccaagaaatggcaaaaagacaaa
S22	Small	758	3e-37	0.064/0.036	62:a 69:g 79:a 88:g 237:g	gagttcccgtcgtggcgcagtggttaacgaatccgactaggaaccatgaggttgcgggttcgatccctggccttgctcaatgggttaaggatccggcgttgccgtgagctgtggtgtaggttgcagacgcggctcggatcccgcgttgctgtggctctggcgtaggccggtggctacagctccgattcgacccctagcctgggaacctccatatgccgcgggagcggcccaagaaatggcaaaaagacaaa
S23	Small	2677	1e-30	0.069/0.040	44:g 62:a 69:g 88:g 167:t 237:g	gagttcccgtcgtggcgcagtggttaacgaatccgactaggaacgatgaggttgcgggttcgatccctggccttgctcagtgggttaaggatccggcgttgccgtgagctgtggtgtaggttgcagacgcggctcggatcccgcgttgctgtggctctggcgtaggctggtggctacagctccgattcgacccctagcctgggaacctccatatgccgcgggagcggcccaagaaatggcaaaaagacaaa
S24	Small	641	6e-28	0.067/0.036	22:a 62:a 69:g 88:g 237:g	gagttcccgtcgtggcgcagtgattaacgaatccgactaggaaccatgaggttgcgggttcgatccctggccttgctcagtgggttaaggatccggcgttgccgtgagctgtggtgtaggttgcagacgcggctcggatcccgcgttgctgtggctctggcgtaggccggtggctacagctccgattcgacccctagcctgggaacctccatatgccgcgggagcggcccaagaaatggcaaaaagacaaa
S25	Small	376	1e-24	0.068/0.040	62:a 69:g 88:g 108:t 237:g	gagttcccgtcgtggcgcagtggttaacgaatccgactaggaaccatgaggttgcgggttcgatccctggccttgctcagtgggttaaggatccggcgttgccgtgagttgtggtgtaggttgcagacgcggctcggatcccgcgttgctgtggctctggcgtaggccggtggctacagctccgattcgacccctagcctgggaacctccatatgccgcgggagcggcccaagaaatggcaaaaagacaaa
S26	Small	476	2e-22	0.069/0.038	62:a 69:g 88:g 95:a 237:g	gagttcccgtcgtggcgcagtggttaacgaatccgactaggaaccatgaggttgcgggttcgatccctggccttgctcagtgggttaaggatccgacgttgccgtgagctgtggtgtaggttgcagacgcggctcggatcccgcgttgctgtggctctggcgtaggccggtggctacagctccgattcgacccctagcctgggaacctccatatgccgcgggagcggcccaagaaatggcaaaaagacaaa
S27	Small	438	7e-22	0.066/0.038	57:a 62:a 69:g 88:g 237:g	gagttcccgtcgtggcgcagtggttaacgaatccgactaggaaccatgaggttgcggattcgatccctggccttgctcagtgggttaaggatccggcgttgccgtgagctgtggtgtaggttgcagacgcggctcggatcccgcgttgctgtggctctggcgtaggccggtggctacagctccgattcgacccctagcctgggaacctccatatgccgcgggagcggcccaagaaatggcaaaaagacaaa
S28	Small	269	1e-20	0.070/0.044	62:a 69:g 85:g 88:g 237:g	gagttcccgtcgtggcgcagtggttaacgaatccgactaggaaccatgaggttgcgggttcgatccctggccttgctcagtgggtgaaggatccggcgttgccgtgagctgtggtgtaggttgcagacgcggctcggatcccgcgttgctgtggctctggcgtaggccggtggctacagctccgattcgacccctagcctgggaacctccatatgccgcgggagcggcccaagaaatggcaaaaagacaaa
S29	Small	297	5e-19	0.068/0.038	62:a 69:g 88:g 125:a 167:t 237:g	gagttcccgtcgtggcgcagtggttaacgaatccgactaggaaccatgaggttgcgggttcgatccctggccttgctcagtgggttaaggatccggcgttgccgtgagctgtggtgtaggttgcaaacgcggctcggatcccgcgttgctgtggctctggcgtaggctggtggctacagctccgattcgacccctagcctgggaacctccatatgccgcgggagcggcccaagaaatggcaaaaagacaaa
S30	Small	431	9e-20	0.066/0.036	56:a 62:a 69:g 88:g 237:g	gagttcccgtcgtggcgcagtggttaacgaatccgactaggaaccatgaggttgcgagttcgatccctggccttgctcagtgggttaaggatccggcgttgccgtgagctgtggtgtaggttgcagacgcggctcggatcccgcgttgctgtggctctggcgtaggccggtggctacagctccgattcgacccctagcctgggaacctccatatgccgcgggagcggcccaagaaatggcaaaaagacaaa
S31	Small	264	1e-18	0.065/0.034	62:a 69:g 84:c 88:g 237:g	gagttcccgtcgtggcgcagtggttaacgaatccgactaggaaccatgaggttgcgggttcgatccctggccttgctcagtgggctaaggatccggcgttgccgtgagctgtggtgtaggttgcagacgcggctcggatcccgcgttgctgtggctctggcgtaggccggtggctacagctccgattcgacccctagcctgggaacctccatatgccgcgggagcggcccaagaaatggcaaaaagacaaa
S32	Small	299	3e-18	0.068/0.041	30:g 62:a 69:g 88:g 237:g	gagttcccgtcgtggcgcagtggttaacgagtccgactaggaaccatgaggttgcgggttcgatccctggccttgctcagtgggttaaggatccggcgttgccgtgagctgtggtgtaggttgcagacgcggctcggatcccgcgttgctgtggctctggcgtaggccggtggctacagctccgattcgacccctagcctgggaacctccatatgccgcgggagcggcccaagaaatggcaaaaagacaaa
S33	Small	225	4e-15	0.063/0.040	60:g 62:a 69:g 88:g 237:g	gagttcccgtcgtggcgcagtggttaacgaatccgactaggaaccatgaggttgcgggttggatccctggccttgctcagtgggttaaggatccggcgttgccgtgagctgtggtgtaggttgcagacgcggctcggatcccgcgttgctgtggctctggcgtaggccggtggctacagctccgattcgacccctagcctgggaacctccatatgccgcgggagcggcccaagaaatggcaaaaagacaaa
S34	Small	113	3e-14	0.058/0.033	29:t 62:a 69:g 88:g 237:g	gagttcccgtcgtggcgcagtggttaacgtatccgactaggaaccatgaggttgcgggttcgatccctggccttgctcagtgggttaaggatccggcgttgccgtgagctgtggtgtaggttgcagacgcggctcggatcccgcgttgctgtggctctggcgtaggccggtggctacagctccgattcgacccctagcctgggaacctccatatgccgcgggagcggcccaagaaatggcaaaaagacaaa
S35	Small	370	2e-11	0.065/0.035	62:a 69:g 83:a 88:g 237:g	gagttcccgtcgtggcgcagtggttaacgaatccgactaggaaccatgaggttgcgggttcgatccctggccttgctcagtggattaaggatccggcgttgccgtgagctgtggtgtaggttgcagacgcggctcggatcccgcgttgctgtggctctggcgtaggccggtggctacagctccgattcgacccctagcctgggaacctccatatgccgcgggagcggcccaagaaatggcaaaaagacaaa
S36	Small	173	2e-11	0.066/0.040	62:a 69:g 76:c 88:g 237:g	gagttcccgtcgtggcgcagtggttaacgaatccgactaggaaccatgaggttgcgggttcgatccctggccttgcccagtgggttaaggatccggcgttgccgtgagctgtggtgtaggttgcagacgcggctcggatcccgcgttgctgtggctctggcgtaggccggtggctacagctccgattcgacccctagcctgggaacctccatatgccgcgggagcggcccaagaaatggcaaaaagacaaa
S37	Small	739	1e-10	0.065/0.039	62:a 69:g 88:g 117:g 167:t 237:g	gagttcccgtcgtggcgcagtggttaacgaatccgactaggaaccatgaggttgcgggttcgatccctggccttgctcagtgggttaaggatccggcgttgccgtgagctgtggtgtgggttgcagacgcggctcggatcccgcgttgctgtggctctggcgtaggctggtggctacagctccgattcgacccctagcctgggaacctccatatgccgcgggagcggcccaagaaatggcaaaaagacaaa
S38	Small	306	4e-11	0.064/0.034	62:a 69:g 88:g 148:t 237:g	gagttcccgtcgtggcgcagtggttaacgaatccgactaggaaccatgaggttgcgggttcgatccctggccttgctcagtgggttaaggatccggcgttgccgtgagctgtggtgtaggttgcagacgcggctcggatcccgcgttgttgtggctctggcgtaggccggtggctacagctccgattcgacccctagcctgggaacctccatatgccgcgggagcggcccaagaaatggcaaaaagacaaa
S39	Small	276	2e-10	0.065/0.037	51:c 62:a 69:g 88:g 237:g	gagttcccgtcgtggcgcagtggttaacgaatccgactaggaaccatgaggctgcgggttcgatccctggccttgctcagtgggttaaggatccggcgttgccgtgagctgtggtgtaggttgcagacgcggctcggatcccgcgttgctgtggctctggcgtaggccggtggctacagctccgattcgacccctagcctgggaacctccatatgccgcgggagcggcccaagaaatggcaaaaagacaaa
S40	Small	212	1e-07	0.057/0.031	62:a 69:g 80:g 88:g 237:g	gagttcccgtcgtggcgcagtggttaacgaatccgactaggaaccatgaggttgcgggttcgatccctggccttgctcagggggttaaggatccggcgttgccgtgagctgtggtgtaggttgcagacgcggctcggatcccgcgttgctgtggctctggcgtaggccggtggctacagctccgattcgacccctagcctgggaacctccatatgccgcgggagcggcccaagaaatggcaaaaagacaaa
S41	Small	374	1e-07	0.061/0.035	62:a 69:g 75:t 88:g 237:g	gagttcccgtcgtggcgcagtggttaacgaatccgactaggaaccatgaggttgcgggttcgatccctggccttgttcagtgggttaaggatccggcgttgccgtgagctgtggtgtaggttgcagacgcggctcggatcccgcgttgctgtggctctggcgtaggccggtggctacagctccgattcgacccctagcctgggaacctccatatgccgcgggagcggcccaagaaatggcaaaaagacaaa
S42	Small	295	1e-08	0.060/0.033	62:a 69:g 88:g 101:t 170:c 237:g	gagttcccgtcgtggcgcagtggttaacgaatccgactaggaaccatgaggttgcgggttcgatccctggccttgctcagtgggttaaggatccggcgttgtcgtgagctgtggtgtaggttgcagacgcggctcggatcccgcgttgctgtggctctggcgtaggccggcggctacagctccgattcgacccctagcctgggaacctccatatgccgcgggagcggcccaagaaatggcaaaaagacaaa
S43	Small	117	2e-08	0.060/0.038	62:a 69:g 73:g 88:g 237:g	gagttcccgtcgtggcgcagtggttaacgaatccgactaggaaccatgaggttgcgggttcgatccctggcctggctcagtgggttaaggatccggcgttgccgtgagctgtggtgtaggttgcagacgcggctcggatcccgcgttgctgtggctctggcgtaggccggtggctacagctccgattcgacccctagcctgggaacctccatatgccgcgggagcggcccaagaaatggcaaaaagacaaa
S44	Small	102	8e-08	0.068/0.043	62:a 69:g 75:a 88:g 237:g	gagttcccgtcgtggcgcagtggttaacgaatccgactaggaaccatgaggttgcgggttcgatccctggccttgatcagtgggttaaggatccggcgttgccgtgagctgtggtgtaggttgcagacgcggctcggatcccgcgttgctgtggctctggcgtaggccggtggctacagctccgattcgacccctagcctgggaacctccatatgccgcgggagcggcccaagaaatggcaaaaagacaaa
S45	Small	222	6e-08	0.065/0.040	62:a 69:g 88:g 167:a 237:g	gagttcccgtcgtggcgcagtggttaacgaatccgactaggaaccatgaggttgcgggttcgatccctggccttgctcagtgggttaaggatccggcgttgccgtgagctgtggtgtaggttgcagacgcggctcggatcccgcgttgctgtggctctggcgtaggcaggtggctacagctccgattcgacccctagcctgggaacctccatatgccgcgggagcggcccaagaaatggcaaaaagacaaa
S46	Small	673	2e-06	0.057/0.031	62:a 69:a 88:g 237:g	gagttcccgtcgtggcgcagtggttaacgaatccgactaggaaccatgaggttgcgggttcgatccctgaccttgctcagtgggttaaggatccggcgttgccgtgagctgtggtgtaggttgcagacgcggctcggatcccgcgttgctgtggctctggcgtaggccggtggctacagctccgattcgacccctagcctgggaacctccatatgccgcgggagcggcccaagaaatggcaaaaagacaaa
S47	Small	456	2e-07	0.063/0.035	62:a 69:g 88:g 223:a 237:g	gagttcccgtcgtggcgcagtggttaacgaatccgactaggaaccatgaggttgcgggttcgatccctggccttgctcagtgggttaaggatccggcgttgccgtgagctgtggtgtaggttgcagacgcggctcggatcccgcgttgctgtggctctggcgtaggccggtggctacagctccgattcgacccctagcctgggaacctccatatgccgcgggaacggcccaagaaatggcaaaaagacaaa
S48	Small	263	3e-05	0.062/0.034	62:a 69:g 88:g 132:t 237:g	gagttcccgtcgtggcgcagtggttaacgaatccgactaggaaccatgaggttgcgggttcgatccctggccttgctcagtgggttaaggatccggcgttgccgtgagctgtggtgtaggttgcagacgcggttcggatcccgcgttgctgtggctctggcgtaggccggtggctacagctccgattcgacccctagcctgggaacctccatatgccgcgggagcggcccaagaaatggcaaaaagacaaa
S49	Small	159	7e-05	0.058/0.034	62:a 69:g 88:g 121:g 237:g	gagttcccgtcgtggcgcagtggttaacgaatccgactaggaaccatgaggttgcgggttcgatccctggccttgctcagtgggttaaggatccggcgttgccgtgagctgtggtgtaggtggcagacgcggctcggatcccgcgttgctgtggctctggcgtaggccggtggctacagctccgattcgacccctagcctgggaacctccatatgccgcgggagcggcccaagaaatggcaaaaagacaaa
S50	Small	479	0.0001	0.064/0.037	62:a 69:g 88:g 129:a 237:g	gagttcccgtcgtggcgcagtggttaacgaatccgactaggaaccatgaggttgcgggttcgatccctggccttgctcagtgggttaaggatccggcgttgccgtgagctgtggtgtaggttgcagacgaggctcggatcccgcgttgctgtggctctggcgtaggccggtggctacagctccgattcgacccctagcctgggaacctccatatgccgcgggagcggcccaagaaatggcaaaaagacaaa
S51	Small	170	4e-10	0.061/0.030	62:a 69:g 141:t 150:c 167:t 170:c 171:a 237:g	gagttcccgtcgtggcgcagtggttaacgaatccgactaggaaccatgaggttgcgggttcgatccctggccttgctcagtgggttaacgatccggcgttgccgtgagctgtggtgtaggttgcagacgcggctcggatcctgcgttgctctggctctggcgtaggctggcagctacagctccgattcgacccctagcctgggaacctccatatgccgcgggagcggcccaagaaatggcaaaaagacaaa
S52	Small	135	2e-08	0.057/0.027	62:a 69:g 227:a 237:g	gagttcccgtcgtggcgcagtggttaacgaatccgactaggaaccatgaggttgcgggttcgatccctggccttgctcagtgggttaacgatccggcgttgccgtgagctgtggtgtaggttgcagacgcggctcggatcccgcgttgctgtggctctggcgtaggccggtggctacagctccgattcgacccctagcctgggaacctccatatgccgcgggagcggaccaagaaatggcaaaaagacaaa
S53	Small	581	5e-17	0.066/0.037	62:a 69:g 88:g 140:t 141:g 237:g	gagttcccgtcgtggcgcagtggttaacgaatccgactaggaaccatgaggttgcgggttcgatccctggccttgctcagtgggttaaggatccggcgttgccgtgagctgtggtgtaggttgcagacgcggctcggatctggcgttgctgtggctctggcgtaggccggtggctacagctccgattcgacccctagcctgggaacctccatatgccgcgggagcggcccaagaaatggcaaaaagacaaa
S54	Small	213	3e-11	0.061/0.032	37:g 62:a 69:g 88:g 170:c 171:a 237:g	gagttcccgtcgtggcgcagtggttaacgaatccgacgaggaaccatgaggttgcgggttcgatccctggccttgctcagtgggttaaggatccggcgttgccgtgagctgtggtgtaggttgcagacgcggctcggatcccgcgttgctgtggctctggcgtaggccggcagctacagctccgattcgacccctagcctgggaacctccatatgccgcgggagcggcccaagaaatggcaaaaagacaaa
S55	Small	271	1e-09	0.065/0.035	62:a 69:g 88:g 237:g 244:g 245:a	gagttcccgtcgtggcgcagtggttaacgaatccgactaggaaccatgaggttgcgggttcgatccctggccttgctcagtgggttaaggatccggcgttgccgtgagctgtggtgtaggttgcagacgcggctcggatcccgcgttgctgtggctctggcgtaggccggtggctacagctccgattcgacccctagcctgggaacctccatatgccgcgggagcggcccaagaaatggcaaaagaacaaa
S56	Small	222	7e-12	0.059/0.034	16:a 62:a 69:g 220:a 232:t 237:g	gagttcccgtcgtggcacagtggttaacgaatccgactaggaaccatgaggttgcgggttcgatccctggccttgctcagtgggttaacgatccggcgttgccgtgagctgtggtgtaggttgcagacgcggctcggatcccgcgttgctgtggctctggcgtaggccggtggctacagctccgattcgacccctagcctgggaacctccatatgccgcgagagcggcccaataaatggcaaaaagacaaa
S57	Small	413	1e-18	0.066/0.044	62:a 69:g 88:g 237:g 238:c 245:a 247:a	gagttcccgtcgtggcgcagtggttaacgaatccgactaggaaccatgaggttgcgggttcgatccctggccttgctcagtgggttaaggatccggcgttgccgtgagctgtggtgtaggttgcagacgcggctcggatcccgcgttgctgtggctctggcgtaggccggtggctacagctccgattcgacccctagcctgggaacctccatatgccgcgggagcggcccaagaaatgccaaaaaaaaaaa
S58	Small	385	1e-415	0.099/0.070	16:t 31:c 40:t 42:t 51:a 62:a 69:g 88:g	gagttcccgtcgtggctcagtggttaacgaacccgactagtatccatgaggatgcgggttcgatccctggccttgctcagtgggttaaggatccggcgttgccgtgagctgtggtgtaggttgcagacgcggctcggatcccgcgttgctgtggctctggcgtaggccggtggctacagctccgattcgacccctagcctgggaacctccatatgccgcgggagcggcccaagaaatagcaaaaagacaaa
S59	Small	203	2e-1511	0.037/0.024	10:t 62:a 88:g 94:a 102:t 116:a 130:a 141:t 161:a 175:c 186:a 188:a 206:t 219:t	gagttcccgttgtggcgcagtggttaacgaatccgactaggaaccatgaggttgcgggttcgatccctgcccttgctcagtgggttaaggatccagcgttgctgtgagctgtggtgaaggttgcagacgcagctcggatcctgcgttgctgtggctctggcataggccggtggctccagctccgatacaacccctagcctgggaacttccatatgccgctggagcggcccaagaaatagcaaaaagacaaa
S60	Small	1393	2e-06	0.059/0.048	62:a 167:t 172:t 187:a 232:c 237:g 244:g 245:a 246:c 247:a	gagttcccgtcgtggcgcagtggttaacgaatccgactaggaaccatgaggttgcgggttcgatccctgcccttgctcagtgggttaacgatccggcgttgccgtgagctgtggtgtaggttgcagacgcggctcggatcccgcgttgctgtggctctggcgtaggctggtgtctacagctccgattagacccctagcctgggaacctccatatgccgcgggagcggcccaacaaatggcaaaagacaaaa
S61	Small	463	2e-20588	0.040/0.027	52:g 119:a 143:a 167:t 170:c 171:a 187:a 224:t 228:t 231:c 233:t 236:a 237:g	gagttcccgtcgtggcgcagtggttaacgaatccgactaggaaccatgaggtggcgggttcggtccctgcccttgctcagtgggttaacgatccggcgttgccgtgagctgtggtgtagattgcagacgcggctcggatcccgagttgctgtggctctggcgtaggctggcagctacagctccgattagacccctagcctgggaacctccatatgccgcgggagtggctcacgtaaaggcaaaaagacaaa

## Sheet: Supplementary Data 2
The Z-scores and p-values for genomic and epigenomic feature enrichments.
TE	Tissue	Chromatin states	Z-score	P-value
Older	Adipose	E1	-67.8014	0.000999001
Older	Adipose	E2	-29.6899	0.000999001
Older	Adipose	E3	-60.7268	0.000999001
Older	Adipose	E4	-50.5918	0.000999001
Older	Adipose	E5	-35.0078	0.000999001
Older	Adipose	E6	-33.1293	0.000999001
Older	Adipose	E7	-59.4406	0.000999001
Older	Adipose	E8	12.7884	0.000999001
Older	Adipose	E9	-13.8461	0.000999001
Older	Adipose	E10	-7.8294	0.000999001
Older	Adipose	E11	-7.9149	0.000999001
Older	Adipose	E12	-63.4609	0.000999001
Older	Adipose	E13	-62.0804	0.000999001
Older	Adipose	E14	48.5854	0.000999001
Older	Adipose	E15	7.7039	0.000999001
Older	Cecum	E1	-68.4637	0.000999001
Older	Cecum	E2	-20.661	0.000999001
Older	Cecum	E3	-66.2572	0.000999001
Older	Cecum	E4	-9.3691	0.000999001
Older	Cecum	E5	-26.2098	0.000999001
Older	Cecum	E6	-60.6572	0.000999001
Older	Cecum	E7	-46.6113	0.000999001
Older	Cecum	E8	71.9823	0.000999001
Older	Cecum	E9	31.3484	0.000999001
Older	Cecum	E10	26.6335	0.000999001
Older	Cecum	E11	-71.5296	0.000999001
Older	Cecum	E12	-64.9768	0.000999001
Older	Cecum	E13	-36.9411	0.000999001
Older	Cecum	E14	41.7383	0.000999001
Older	Cecum	E15	6.2097	0.000999001
Older	Cerebellum	E1	-68.5638	0.000999001
Older	Cerebellum	E2	-46.8184	0.000999001
Older	Cerebellum	E3	-64.1434	0.000999001
Older	Cerebellum	E4	-28.2576	0.000999001
Older	Cerebellum	E5	-57.2512	0.000999001
Older	Cerebellum	E6	-71.3926	0.000999001
Older	Cerebellum	E7	-86.3614	0.000999001
Older	Cerebellum	E8	12.2564	0.000999001
Older	Cerebellum	E9	-55.8922	0.000999001
Older	Cerebellum	E10	-27.5829	0.000999001
Older	Cerebellum	E11	0.4064	0.326673
Older	Cerebellum	E12	-70.5774	0.000999001
Older	Cerebellum	E13	-60.2698	0.000999001
Older	Cerebellum	E14	28.3681	0.000999001
Older	Cerebellum	E15	16.1732	0.000999001
Older	Colon	E1	-70.8981	0.000999001
Older	Colon	E2	-14.2505	0.000999001
Older	Colon	E3	-63.1285	0.000999001
Older	Colon	E4	-12.7189	0.000999001
Older	Colon	E5	-14.1389	0.000999001
Older	Colon	E6	-54.1515	0.000999001
Older	Colon	E7	-52.9848	0.000999001
Older	Colon	E8	36.5998	0.000999001
Older	Colon	E9	14.2612	0.000999001
Older	Colon	E10	26.0255	0.000999001
Older	Colon	E11	-78.224	0.000999001
Older	Colon	E12	-66.6524	0.000999001
Older	Colon	E13	-30.7494	0.000999001
Older	Colon	E14	48.494	0.000999001
Older	Colon	E15	2.3778	0.00699301
Older	Cortex	E1	-70.3695	0.000999001
Older	Cortex	E2	-31.629	0.000999001
Older	Cortex	E3	-82.883	0.000999001
Older	Cortex	E4	-34.7728	0.000999001
Older	Cortex	E5	-41.3335	0.000999001
Older	Cortex	E6	-86.4817	0.000999001
Older	Cortex	E7	-104.557	0.000999001
Older	Cortex	E8	21.7121	0.000999001
Older	Cortex	E9	-28.3041	0.000999001
Older	Cortex	E10	-14.6748	0.000999001
Older	Cortex	E11	-88.1694	0.000999001
Older	Cortex	E12	-72.789	0.000999001
Older	Cortex	E13	-57.4153	0.000999001
Older	Cortex	E14	32.9555	0.000999001
Older	Cortex	E15	16.21	0.000999001
Older	Duodenum	E1	-66.9084	0.000999001
Older	Duodenum	E2	-16.9462	0.000999001
Older	Duodenum	E3	-56.9317	0.000999001
Older	Duodenum	E4	-19.7187	0.000999001
Older	Duodenum	E5	-20.1182	0.000999001
Older	Duodenum	E6	-47.0763	0.000999001
Older	Duodenum	E7	-59.5287	0.000999001
Older	Duodenum	E8	12.4297	0.000999001
Older	Duodenum	E9	-1.5592	0.0589411
Older	Duodenum	E10	29.2979	0.000999001
Older	Duodenum	E11	-61.1863	0.000999001
Older	Duodenum	E12	-63.1554	0.000999001
Older	Duodenum	E13	-64.2538	0.000999001
Older	Duodenum	E14	29.3239	0.000999001
Older	Duodenum	E15	3.4681	0.000999001
Older	Hypothalamus	E1	-69.1769	0.000999001
Older	Hypothalamus	E2	-30.2384	0.000999001
Older	Hypothalamus	E3	-76.3294	0.000999001
Older	Hypothalamus	E4	-23.8814	0.000999001
Older	Hypothalamus	E5	-55.7375	0.000999001
Older	Hypothalamus	E6	-79.3004	0.000999001
Older	Hypothalamus	E7	-77.609	0.000999001
Older	Hypothalamus	E8	23.0169	0.000999001
Older	Hypothalamus	E9	-50.9046	0.000999001
Older	Hypothalamus	E10	-20.4052	0.000999001
Older	Hypothalamus	E11	-86.7428	0.000999001
Older	Hypothalamus	E12	-63.8678	0.000999001
Older	Hypothalamus	E13	-55.1972	0.000999001
Older	Hypothalamus	E14	36.7094	0.000999001
Older	Hypothalamus	E15	14.4213	0.000999001
Older	Ileum	E1	-64.9719	0.000999001
Older	Ileum	E2	-23.2239	0.000999001
Older	Ileum	E3	-51.1921	0.000999001
Older	Ileum	E4	-19.0022	0.000999001
Older	Ileum	E5	-25.2914	0.000999001
Older	Ileum	E6	-49.7599	0.000999001
Older	Ileum	E7	-53.4981	0.000999001
Older	Ileum	E8	13.7786	0.000999001
Older	Ileum	E9	-2.4772	0.00899101
Older	Ileum	E10	23.7478	0.000999001
Older	Ileum	E11	-54.7557	0.000999001
Older	Ileum	E12	-59.2827	0.000999001
Older	Ileum	E13	-60.7263	0.000999001
Older	Ileum	E14	21.653	0.000999001
Older	Ileum	E15	3.7652	0.000999001
Older	Jejunum	E1	-66.4862	0.000999001
Older	Jejunum	E2	-15.0278	0.000999001
Older	Jejunum	E3	-60.3782	0.000999001
Older	Jejunum	E4	-25.0569	0.000999001
Older	Jejunum	E5	-20.4936	0.000999001
Older	Jejunum	E6	-44.3599	0.000999001
Older	Jejunum	E7	-66.9456	0.000999001
Older	Jejunum	E8	20.7446	0.000999001
Older	Jejunum	E9	8.1344	0.000999001
Older	Jejunum	E10	24.631	0.000999001
Older	Jejunum	E11	-76.2581	0.000999001
Older	Jejunum	E12	-67.3134	0.000999001
Older	Jejunum	E13	-49.4383	0.000999001
Older	Jejunum	E14	40.9301	0.000999001
Older	Jejunum	E15	2.9457	0.002997
Older	Liver	E1	-61.9502	0.000999001
Older	Liver	E2	-19.9629	0.000999001
Older	Liver	E3	-57.5946	0.000999001
Older	Liver	E4	-52.2589	0.000999001
Older	Liver	E5	-25.1064	0.000999001
Older	Liver	E6	-51.654	0.000999001
Older	Liver	E7	-75.8397	0.000999001
Older	Liver	E8	6.9173	0.000999001
Older	Liver	E9	-9.2275	0.000999001
Older	Liver	E10	18.6017	0.000999001
Older	Liver	E11	-102.721	0.000999001
Older	Liver	E12	-33.4565	0.000999001
Older	Liver	E13	-29.9912	0.000999001
Older	Liver	E14	14.9345	0.000999001
Older	Liver	E15	10.6684	0.000999001
Older	Lung	E1	-67.5044	0.000999001
Older	Lung	E2	-13.054	0.000999001
Older	Lung	E3	-59.7585	0.000999001
Older	Lung	E4	-17.7033	0.000999001
Older	Lung	E5	-29.1397	0.000999001
Older	Lung	E6	-74.0118	0.000999001
Older	Lung	E7	-77.062	0.000999001
Older	Lung	E8	37.8059	0.000999001
Older	Lung	E9	-34.5437	0.000999001
Older	Lung	E10	12.1497	0.000999001
Older	Lung	E11	-98.0813	0.000999001
Older	Lung	E12	-64.3528	0.000999001
Older	Lung	E13	-62.273	0.000999001
Older	Lung	E14	41.1638	0.000999001
Older	Lung	E15	12.4922	0.000999001
Older	Muscle	E1	-73.9866	0.000999001
Older	Muscle	E2	-26.5375	0.000999001
Older	Muscle	E3	-62.3065	0.000999001
Older	Muscle	E4	-29.5391	0.000999001
Older	Muscle	E5	-28.665	0.000999001
Older	Muscle	E6	-40.7329	0.000999001
Older	Muscle	E7	-54.9719	0.000999001
Older	Muscle	E8	23.7187	0.000999001
Older	Muscle	E9	-16.8604	0.000999001
Older	Muscle	E10	1.2403	0.108891
Older	Muscle	E11	-32.9549	0.000999001
Older	Muscle	E12	-61.8872	0.000999001
Older	Muscle	E13	-60.1556	0.000999001
Older	Muscle	E14	41.948	0.000999001
Older	Muscle	E15	5.4177	0.000999001
Older	Spleen	E1	-60.4087	0.000999001
Older	Spleen	E2	-10.2892	0.000999001
Older	Spleen	E3	-60.619	0.000999001
Older	Spleen	E4	-15.3879	0.000999001
Older	Spleen	E5	-22.5722	0.000999001
Older	Spleen	E6	-59.9236	0.000999001
Older	Spleen	E7	-58.1107	0.000999001
Older	Spleen	E8	35.9163	0.000999001
Older	Spleen	E9	-20.6815	0.000999001
Older	Spleen	E10	16.8686	0.000999001
Older	Spleen	E11	-85.8799	0.000999001
Older	Spleen	E12	-62.9337	0.000999001
Older	Spleen	E13	-44.0895	0.000999001
Older	Spleen	E14	31.9132	0.000999001
Older	Spleen	E15	5.4255	0.000999001
Older	Stomach	E1	-72.5566	0.000999001
Older	Stomach	E2	-24.2002	0.000999001
Older	Stomach	E3	-71.1526	0.000999001
Older	Stomach	E4	-20.1278	0.000999001
Older	Stomach	E5	-34.0813	0.000999001
Older	Stomach	E6	-65.1926	0.000999001
Older	Stomach	E7	-74.9426	0.000999001
Older	Stomach	E8	35.9362	0.000999001
Older	Stomach	E9	-14.5804	0.000999001
Older	Stomach	E10	-2.4109	0.00599401
Older	Stomach	E11	-75.3818	0.000999001
Older	Stomach	E12	-64.5066	0.000999001
Older	Stomach	E13	-43.3976	0.000999001
Older	Stomach	E14	47.8812	0.000999001
Older	Stomach	E15	9.0648	0.000999001
Oldest	Adipose	E1	-29.5086	0.000999001
Oldest	Adipose	E2	-6.7567	0.000999001
Oldest	Adipose	E3	-15.9043	0.000999001
Oldest	Adipose	E4	1.0975	0.144855
Oldest	Adipose	E5	1.1011	0.141858
Oldest	Adipose	E6	-4.0655	0.000999001
Oldest	Adipose	E7	-4.7574	0.000999001
Oldest	Adipose	E8	9.3297	0.000999001
Oldest	Adipose	E9	13.0311	0.000999001
Oldest	Adipose	E10	38.5545	0.000999001
Oldest	Adipose	E11	6.1852	0.000999001
Oldest	Adipose	E12	-26.9855	0.000999001
Oldest	Adipose	E13	2.7463	0.001998
Oldest	Adipose	E14	35.2409	0.000999001
Oldest	Adipose	E15	-8.3154	0.000999001
Oldest	Cecum	E1	-28.8906	0.000999001
Oldest	Cecum	E2	-3.6885	0.000999001
Oldest	Cecum	E3	-13.795	0.000999001
Oldest	Cecum	E4	5.2605	0.000999001
Oldest	Cecum	E5	8.5938	0.000999001
Oldest	Cecum	E6	-0.9663	0.161838
Oldest	Cecum	E7	-3.7025	0.000999001
Oldest	Cecum	E8	45.7077	0.000999001
Oldest	Cecum	E9	44.8747	0.000999001
Oldest	Cecum	E10	37.4459	0.000999001
Oldest	Cecum	E11	-9.286	0.000999001
Oldest	Cecum	E12	-25.5201	0.000999001
Oldest	Cecum	E13	13.962	0.000999001
Oldest	Cecum	E14	34.9175	0.000999001
Oldest	Cecum	E15	-10.3251	0.000999001
Oldest	Cerebellum	E1	-31.4586	0.000999001
Oldest	Cerebellum	E2	-10.3729	0.000999001
Oldest	Cerebellum	E3	-23.9951	0.000999001
Oldest	Cerebellum	E4	2.6327	0.00599401
Oldest	Cerebellum	E5	-9.3324	0.000999001
Oldest	Cerebellum	E6	-19.2327	0.000999001
Oldest	Cerebellum	E7	-24.0948	0.000999001
Oldest	Cerebellum	E8	16.5856	0.000999001
Oldest	Cerebellum	E9	6.3398	0.000999001
Oldest	Cerebellum	E10	28.8315	0.000999001
Oldest	Cerebellum	E11	-19.9829	0.000999001
Oldest	Cerebellum	E12	-29.292	0.000999001
Oldest	Cerebellum	E13	3.0562	0.002997
Oldest	Cerebellum	E14	25.8274	0.000999001
Oldest	Cerebellum	E15	-2.512	0.010989
Oldest	Colon	E1	-26.4539	0.000999001
Oldest	Colon	E2	-2.8842	0.001998
Oldest	Colon	E3	-9.0012	0.000999001
Oldest	Colon	E4	2.98	0.002997
Oldest	Colon	E5	5.2535	0.000999001
Oldest	Colon	E6	8.8038	0.000999001
Oldest	Colon	E7	3.8855	0.000999001
Oldest	Colon	E8	32.9364	0.000999001
Oldest	Colon	E9	28.6452	0.000999001
Oldest	Colon	E10	37.5697	0.000999001
Oldest	Colon	E11	-11.6174	0.000999001
Oldest	Colon	E12	-26.7921	0.000999001
Oldest	Colon	E13	15.5017	0.000999001
Oldest	Colon	E14	35.7344	0.000999001
Oldest	Colon	E15	-7.7117	0.000999001
Oldest	Cortex	E1	-31.3584	0.000999001
Oldest	Cortex	E2	-4.7832	0.000999001
Oldest	Cortex	E3	-26.1727	0.000999001
Oldest	Cortex	E4	1.8655	0.024975
Oldest	Cortex	E5	0.4766	0.333666
Oldest	Cortex	E6	-18.8528	0.000999001
Oldest	Cortex	E7	-23.0622	0.000999001
Oldest	Cortex	E8	21.0999	0.000999001
Oldest	Cortex	E9	15.6289	0.000999001
Oldest	Cortex	E10	30.626	0.000999001
Oldest	Cortex	E11	-20.2121	0.000999001
Oldest	Cortex	E12	-30.4981	0.000999001
Oldest	Cortex	E13	11.3874	0.000999001
Oldest	Cortex	E14	23.9375	0.000999001
Oldest	Cortex	E15	-4.1714	0.001998
Oldest	Duodenum	E1	-26.4645	0.000999001
Oldest	Duodenum	E2	-2.5843	0.004995
Oldest	Duodenum	E3	-13.9952	0.000999001
Oldest	Duodenum	E4	-1.686	0.0519481
Oldest	Duodenum	E5	0.5813	0.283716
Oldest	Duodenum	E6	6.9392	0.000999001
Oldest	Duodenum	E7	2.15	0.017982
Oldest	Duodenum	E8	25.5242	0.000999001
Oldest	Duodenum	E9	21.7767	0.000999001
Oldest	Duodenum	E10	34.1694	0.000999001
Oldest	Duodenum	E11	-0.3631	0.360639
Oldest	Duodenum	E12	-23.8958	0.000999001
Oldest	Duodenum	E13	8.8493	0.000999001
Oldest	Duodenum	E14	37.5747	0.000999001
Oldest	Duodenum	E15	-7.2042	0.000999001
Oldest	Hypothalamus	E1	-32.3435	0.000999001
Oldest	Hypothalamus	E2	-7.0098	0.000999001
Oldest	Hypothalamus	E3	-30.2761	0.000999001
Oldest	Hypothalamus	E4	-1.5891	0.0629371
Oldest	Hypothalamus	E5	-4.638	0.000999001
Oldest	Hypothalamus	E6	-21.4416	0.000999001
Oldest	Hypothalamus	E7	-21.5249	0.000999001
Oldest	Hypothalamus	E8	24.6799	0.000999001
Oldest	Hypothalamus	E9	14.817	0.000999001
Oldest	Hypothalamus	E10	23.97	0.000999001
Oldest	Hypothalamus	E11	-33.6988	0.000999001
Oldest	Hypothalamus	E12	-23.6851	0.000999001
Oldest	Hypothalamus	E13	15.5317	0.000999001
Oldest	Hypothalamus	E14	30.1511	0.000999001
Oldest	Hypothalamus	E15	-6.3021	0.000999001
Oldest	Ileum	E1	-25.7555	0.000999001
Oldest	Ileum	E2	-1.3122	0.104895
Oldest	Ileum	E3	-11.4815	0.000999001
Oldest	Ileum	E4	-0.154	0.460539
Oldest	Ileum	E5	0.2196	0.420579
Oldest	Ileum	E6	7.479	0.000999001
Oldest	Ileum	E7	3.1197	0.001998
Oldest	Ileum	E8	23.7561	0.000999001
Oldest	Ileum	E9	22.2819	0.000999001
Oldest	Ileum	E10	33.3197	0.000999001
Oldest	Ileum	E11	2.329	0.010989
Oldest	Ileum	E12	-24.1734	0.000999001
Oldest	Ileum	E13	6.4	0.000999001
Oldest	Ileum	E14	33.4286	0.000999001
Oldest	Ileum	E15	-6.6857	0.000999001
Oldest	Jejunum	E1	-27.4536	0.000999001
Oldest	Jejunum	E2	-2.2893	0.00899101
Oldest	Jejunum	E3	-9.3309	0.000999001
Oldest	Jejunum	E4	3.9731	0.000999001
Oldest	Jejunum	E5	3.4997	0.000999001
Oldest	Jejunum	E6	6.6405	0.000999001
Oldest	Jejunum	E7	8.4642	0.000999001
Oldest	Jejunum	E8	16.0576	0.000999001
Oldest	Jejunum	E9	23.9139	0.000999001
Oldest	Jejunum	E10	42.5561	0.000999001
Oldest	Jejunum	E11	-6.0154	0.000999001
Oldest	Jejunum	E12	-24.8434	0.000999001
Oldest	Jejunum	E13	10.5943	0.000999001
Oldest	Jejunum	E14	38.4902	0.000999001
Oldest	Jejunum	E15	-7.7599	0.000999001
Oldest	Liver	E1	-27.7039	0.000999001
Oldest	Liver	E2	-3.0467	0.002997
Oldest	Liver	E3	-17.615	0.000999001
Oldest	Liver	E4	-16.0043	0.000999001
Oldest	Liver	E5	8.113	0.000999001
Oldest	Liver	E6	1.371	0.0959041
Oldest	Liver	E7	-12.6924	0.000999001
Oldest	Liver	E8	17.3134	0.000999001
Oldest	Liver	E9	35.0067	0.000999001
Oldest	Liver	E10	37.8096	0.000999001
Oldest	Liver	E11	-30.9908	0.000999001
Oldest	Liver	E12	-16.8174	0.000999001
Oldest	Liver	E13	-9.5084	0.000999001
Oldest	Liver	E14	6.1628	0.000999001
Oldest	Liver	E15	-0.2458	0.396603
Oldest	Lung	E1	-29.7018	0.000999001
Oldest	Lung	E2	-2.6949	0.00599401
Oldest	Lung	E3	-14.0881	0.000999001
Oldest	Lung	E4	0.214	0.412587
Oldest	Lung	E5	2.4305	0.00799201
Oldest	Lung	E6	-8.0195	0.000999001
Oldest	Lung	E7	-9.9551	0.000999001
Oldest	Lung	E8	35.7563	0.000999001
Oldest	Lung	E9	31.3224	0.000999001
Oldest	Lung	E10	42.5513	0.000999001
Oldest	Lung	E11	-20.6336	0.000999001
Oldest	Lung	E12	-25.5568	0.000999001
Oldest	Lung	E13	9.8298	0.000999001
Oldest	Lung	E14	31.5433	0.000999001
Oldest	Lung	E15	-7.6944	0.000999001
Oldest	Muscle	E1	-26.9885	0.000999001
Oldest	Muscle	E2	-4.4321	0.000999001
Oldest	Muscle	E3	-13.7075	0.000999001
Oldest	Muscle	E4	-0.3833	0.356643
Oldest	Muscle	E5	0.3472	0.36963
Oldest	Muscle	E6	11.6478	0.000999001
Oldest	Muscle	E7	2.288	0.015984
Oldest	Muscle	E8	22.5528	0.000999001
Oldest	Muscle	E9	16.7438	0.000999001
Oldest	Muscle	E10	32.383	0.000999001
Oldest	Muscle	E11	4.0299	0.000999001
Oldest	Muscle	E12	-27.708	0.000999001
Oldest	Muscle	E13	9.0362	0.000999001
Oldest	Muscle	E14	30.1599	0.000999001
Oldest	Muscle	E15	-6.4225	0.000999001
Oldest	Spleen	E1	-29.3435	0.000999001
Oldest	Spleen	E2	-2.4634	0.00799201
Oldest	Spleen	E3	-12.0332	0.000999001
Oldest	Spleen	E4	-1.6181	0.04995
Oldest	Spleen	E5	1.6352	0.0649351
Oldest	Spleen	E6	5.9582	0.000999001
Oldest	Spleen	E7	-5.2163	0.000999001
Oldest	Spleen	E8	26.5248	0.000999001
Oldest	Spleen	E9	38.9213	0.000999001
Oldest	Spleen	E10	40.6185	0.000999001
Oldest	Spleen	E11	-27.0492	0.000999001
Oldest	Spleen	E12	-26.2846	0.000999001
Oldest	Spleen	E13	1.9048	0.020979
Oldest	Spleen	E14	33.9142	0.000999001
Oldest	Spleen	E15	-8.0184	0.000999001
Oldest	Stomach	E1	-29.4967	0.000999001
Oldest	Stomach	E2	-4.7874	0.000999001
Oldest	Stomach	E3	-15.7818	0.000999001
Oldest	Stomach	E4	3.2668	0.000999001
Oldest	Stomach	E5	1.4531	0.0709291
Oldest	Stomach	E6	-0.825	0.196803
Oldest	Stomach	E7	-6.6501	0.000999001
Oldest	Stomach	E8	29.0606	0.000999001
Oldest	Stomach	E9	22.0788	0.000999001
Oldest	Stomach	E10	32.7172	0.000999001
Oldest	Stomach	E11	-7.7816	0.000999001
Oldest	Stomach	E12	-27.8098	0.000999001
Oldest	Stomach	E13	17.9472	0.000999001
Oldest	Stomach	E14	28.9972	0.000999001
Oldest	Stomach	E15	-7.4577	0.000999001
Younger	Adipose	E1	-20.9823	0.000999001
Younger	Adipose	E2	-7.2975	0.000999001
Younger	Adipose	E3	-21.9506	0.000999001
Younger	Adipose	E4	-24.7005	0.000999001
Younger	Adipose	E5	-14.1381	0.000999001
Younger	Adipose	E6	-17.8261	0.000999001
Younger	Adipose	E7	-41.6707	0.000999001
Younger	Adipose	E8	-0.4387	0.334665
Younger	Adipose	E9	-13.8268	0.000999001
Younger	Adipose	E10	-17.8401	0.000999001
Younger	Adipose	E11	-37.8415	0.000999001
Younger	Adipose	E12	-22.5988	0.000999001
Younger	Adipose	E13	-45.7208	0.000999001
Younger	Adipose	E14	10.1106	0.000999001
Younger	Adipose	E15	23.7548	0.000999001
Younger	Cecum	E1	-21.6525	0.000999001
Younger	Cecum	E2	-3.1902	0.000999001
Younger	Cecum	E3	-27.8696	0.000999001
Younger	Cecum	E4	-5.0309	0.000999001
Younger	Cecum	E5	-16.3673	0.000999001
Younger	Cecum	E6	-36.1525	0.000999001
Younger	Cecum	E7	-25.2415	0.000999001
Younger	Cecum	E8	12.7082	0.000999001
Younger	Cecum	E9	-26.3944	0.000999001
Younger	Cecum	E10	0.5741	0.273726
Younger	Cecum	E11	-58.3241	0.000999001
Younger	Cecum	E12	-23.6267	0.000999001
Younger	Cecum	E13	-31.4588	0.000999001
Younger	Cecum	E14	18.6787	0.000999001
Younger	Cecum	E15	20.7297	0.000999001
Younger	Cerebellum	E1	-21.7645	0.000999001
Younger	Cerebellum	E2	-12.6318	0.000999001
Younger	Cerebellum	E3	-20.0844	0.000999001
Younger	Cerebellum	E4	-13.968	0.000999001
Younger	Cerebellum	E5	-22.3902	0.000999001
Younger	Cerebellum	E6	-23.122	0.000999001
Younger	Cerebellum	E7	-29.6187	0.000999001
Younger	Cerebellum	E8	-1.7517	0.041958
Younger	Cerebellum	E9	-33.2657	0.000999001
Younger	Cerebellum	E10	-25.2139	0.000999001
Younger	Cerebellum	E11	-42.8621	0.000999001
Younger	Cerebellum	E12	-24.156	0.000999001
Younger	Cerebellum	E13	-44.4626	0.000999001
Younger	Cerebellum	E14	5.1153	0.000999001
Younger	Cerebellum	E15	31.3373	0.000999001
Younger	Colon	E1	-23.4135	0.000999001
Younger	Colon	E2	-3.1371	0.001998
Younger	Colon	E3	-26.0017	0.000999001
Younger	Colon	E4	-7.3344	0.000999001
Younger	Colon	E5	-10.2218	0.000999001
Younger	Colon	E6	-31.4782	0.000999001
Younger	Colon	E7	-27.1558	0.000999001
Younger	Colon	E8	3.4514	0.000999001
Younger	Colon	E9	-20.7366	0.000999001
Younger	Colon	E10	-2.5289	0.004995
Younger	Colon	E11	-41.4897	0.000999001
Younger	Colon	E12	-24.2144	0.000999001
Younger	Colon	E13	-34.525	0.000999001
Younger	Colon	E14	17.5072	0.000999001
Younger	Colon	E15	10.5937	0.000999001
Younger	Cortex	E1	-21.8544	0.000999001
Younger	Cortex	E2	-7.2505	0.000999001
Younger	Cortex	E3	-26.9527	0.000999001
Younger	Cortex	E4	-14.6404	0.000999001
Younger	Cortex	E5	-16.5906	0.000999001
Younger	Cortex	E6	-32.5534	0.000999001
Younger	Cortex	E7	-38.1727	0.000999001
Younger	Cortex	E8	2.4269	0.00799201
Younger	Cortex	E9	-30.3467	0.000999001
Younger	Cortex	E10	-17.3559	0.000999001
Younger	Cortex	E11	-41.6734	0.000999001
Younger	Cortex	E12	-25.194	0.000999001
Younger	Cortex	E13	-47.0082	0.000999001
Younger	Cortex	E14	6.0135	0.000999001
Younger	Cortex	E15	24.87	0.000999001
Younger	Duodenum	E1	-20.5465	0.000999001
Younger	Duodenum	E2	-3.7449	0.000999001
Younger	Duodenum	E3	-20.6448	0.000999001
Younger	Duodenum	E4	-7.5617	0.000999001
Younger	Duodenum	E5	-10.4776	0.000999001
Younger	Duodenum	E6	-26.5161	0.000999001
Younger	Duodenum	E7	-31.204	0.000999001
Younger	Duodenum	E8	0.9657	0.186813
Younger	Duodenum	E9	-20.8738	0.000999001
Younger	Duodenum	E10	-9.7104	0.000999001
Younger	Duodenum	E11	-29.6189	0.000999001
Younger	Duodenum	E12	-21.8551	0.000999001
Younger	Duodenum	E13	-33.8178	0.000999001
Younger	Duodenum	E14	6.4403	0.000999001
Younger	Duodenum	E15	8.8704	0.000999001
Younger	Hypothalamus	E1	-21.59	0.000999001
Younger	Hypothalamus	E2	-6.5755	0.000999001
Younger	Hypothalamus	E3	-24.8672	0.000999001
Younger	Hypothalamus	E4	-11.2281	0.000999001
Younger	Hypothalamus	E5	-23.5248	0.000999001
Younger	Hypothalamus	E6	-29.3433	0.000999001
Younger	Hypothalamus	E7	-26.402	0.000999001
Younger	Hypothalamus	E8	4.1676	0.000999001
Younger	Hypothalamus	E9	-36.6437	0.000999001
Younger	Hypothalamus	E10	-17.2137	0.000999001
Younger	Hypothalamus	E11	-45.0369	0.000999001
Younger	Hypothalamus	E12	-21.016	0.000999001
Younger	Hypothalamus	E13	-43.5873	0.000999001
Younger	Hypothalamus	E14	7.4494	0.000999001
Younger	Hypothalamus	E15	22.7041	0.000999001
Younger	Ileum	E1	-21.5584	0.000999001
Younger	Ileum	E2	-5.3764	0.000999001
Younger	Ileum	E3	-18.9811	0.000999001
Younger	Ileum	E4	-8.072	0.000999001
Younger	Ileum	E5	-12.4238	0.000999001
Younger	Ileum	E6	-25.4917	0.000999001
Younger	Ileum	E7	-26.1263	0.000999001
Younger	Ileum	E8	1.0107	0.15984
Younger	Ileum	E9	-22.6746	0.000999001
Younger	Ileum	E10	-11.3076	0.000999001
Younger	Ileum	E11	-25.0414	0.000999001
Younger	Ileum	E12	-19.7759	0.000999001
Younger	Ileum	E13	-31.9865	0.000999001
Younger	Ileum	E14	0.8561	0.191808
Younger	Ileum	E15	9.3425	0.000999001
Younger	Jejunum	E1	-20.9636	0.000999001
Younger	Jejunum	E2	-3.3285	0.000999001
Younger	Jejunum	E3	-24.033	0.000999001
Younger	Jejunum	E4	-11.9148	0.000999001
Younger	Jejunum	E5	-12.9656	0.000999001
Younger	Jejunum	E6	-23.9284	0.000999001
Younger	Jejunum	E7	-31.5521	0.000999001
Younger	Jejunum	E8	3.8928	0.000999001
Younger	Jejunum	E9	-18.4513	0.000999001
Younger	Jejunum	E10	-8.1448	0.000999001
Younger	Jejunum	E11	-35.045	0.000999001
Younger	Jejunum	E12	-22.1261	0.000999001
Younger	Jejunum	E13	-33.17	0.000999001
Younger	Jejunum	E14	8.4739	0.000999001
Younger	Jejunum	E15	9.8505	0.000999001
Younger	Liver	E1	-21.2093	0.000999001
Younger	Liver	E2	-3.5336	0.001998
Younger	Liver	E3	-20.4046	0.000999001
Younger	Liver	E4	-18.5925	0.000999001
Younger	Liver	E5	-14.9907	0.000999001
Younger	Liver	E6	-23.8028	0.000999001
Younger	Liver	E7	-32.68	0.000999001
Younger	Liver	E8	2.8016	0.002997
Younger	Liver	E9	-22.1568	0.000999001
Younger	Liver	E10	-9.7151	0.000999001
Younger	Liver	E11	-53.1014	0.000999001
Younger	Liver	E12	-10.7306	0.000999001
Younger	Liver	E13	-17.0727	0.000999001
Younger	Liver	E14	-3.1549	0.001998
Younger	Liver	E15	17.4656	0.000999001
Younger	Lung	E1	-21.3416	0.000999001
Younger	Lung	E2	-2.4134	0.00899101
Younger	Lung	E3	-21.0443	0.000999001
Younger	Lung	E4	-9.2422	0.000999001
Younger	Lung	E5	-12.8092	0.000999001
Younger	Lung	E6	-30.8196	0.000999001
Younger	Lung	E7	-33.0729	0.000999001
Younger	Lung	E8	0.6834	0.23976
Younger	Lung	E9	-28.2218	0.000999001
Younger	Lung	E10	-5.2738	0.000999001
Younger	Lung	E11	-59.2213	0.000999001
Younger	Lung	E12	-21.7854	0.000999001
Younger	Lung	E13	-35.7771	0.000999001
Younger	Lung	E14	11.4033	0.000999001
Younger	Lung	E15	21.4299	0.000999001
Younger	Muscle	E1	-23.0065	0.000999001
Younger	Muscle	E2	-6.0801	0.000999001
Younger	Muscle	E3	-23.2023	0.000999001
Younger	Muscle	E4	-13.4967	0.000999001
Younger	Muscle	E5	-10.5374	0.000999001
Younger	Muscle	E6	-29.6084	0.000999001
Younger	Muscle	E7	-32.7642	0.000999001
Younger	Muscle	E8	7.8439	0.000999001
Younger	Muscle	E9	-16.3125	0.000999001
Younger	Muscle	E10	-6.8339	0.000999001
Younger	Muscle	E11	-28.6209	0.000999001
Younger	Muscle	E12	-20.9473	0.000999001
Younger	Muscle	E13	-40.5951	0.000999001
Younger	Muscle	E14	7.1263	0.000999001
Younger	Muscle	E15	14.7953	0.000999001
Younger	Spleen	E1	-19.6557	0.000999001
Younger	Spleen	E2	-1.2175	0.121878
Younger	Spleen	E3	-22.6111	0.000999001
Younger	Spleen	E4	-5.7992	0.000999001
Younger	Spleen	E5	-9.9313	0.000999001
Younger	Spleen	E6	-32.5533	0.000999001
Younger	Spleen	E7	-28.5188	0.000999001
Younger	Spleen	E8	10.4438	0.000999001
Younger	Spleen	E9	-28.5777	0.000999001
Younger	Spleen	E10	-4.1665	0.000999001
Younger	Spleen	E11	-45.0816	0.000999001
Younger	Spleen	E12	-21.5903	0.000999001
Younger	Spleen	E13	-28.9388	0.000999001
Younger	Spleen	E14	4.0786	0.000999001
Younger	Spleen	E15	13.1743	0.000999001
Younger	Stomach	E1	-20.8703	0.000999001
Younger	Stomach	E2	-5.1387	0.000999001
Younger	Stomach	E3	-25.7768	0.000999001
Younger	Stomach	E4	-11.5222	0.000999001
Younger	Stomach	E5	-15.6595	0.000999001
Younger	Stomach	E6	-31.9149	0.000999001
Younger	Stomach	E7	-34.2294	0.000999001
Younger	Stomach	E8	3.0159	0.002997
Younger	Stomach	E9	-23.9707	0.000999001
Younger	Stomach	E10	-12.9927	0.000999001
Younger	Stomach	E11	-46.8602	0.000999001
Younger	Stomach	E12	-23.0763	0.000999001
Younger	Stomach	E13	-39.7966	0.000999001
Younger	Stomach	E14	18.5399	0.000999001
Younger	Stomach	E15	18.6214	0.000999001
Youngest	Adipose	E1	-9.3498	0.000999001
Youngest	Adipose	E2	-2.499	0.004995
Youngest	Adipose	E3	-11.2588	0.000999001
Youngest	Adipose	E4	-12.0469	0.000999001
Youngest	Adipose	E5	-6.1573	0.000999001
Youngest	Adipose	E6	-9.5232	0.000999001
Youngest	Adipose	E7	-21.7109	0.000999001
Youngest	Adipose	E8	0.2065	0.433566
Youngest	Adipose	E9	-8.098	0.000999001
Youngest	Adipose	E10	-7.1351	0.000999001
Youngest	Adipose	E11	-21.1181	0.000999001
Youngest	Adipose	E12	-11.2561	0.000999001
Youngest	Adipose	E13	-23.5559	0.000999001
Youngest	Adipose	E14	8.9162	0.000999001
Youngest	Adipose	E15	12.8264	0.000999001
Youngest	Cecum	E1	-10.9214	0.000999001
Youngest	Cecum	E2	-0.7476	0.247752
Youngest	Cecum	E3	-13.2586	0.000999001
Youngest	Cecum	E4	-1.6661	0.046953
Youngest	Cecum	E5	-9.9473	0.000999001
Youngest	Cecum	E6	-18.6265	0.000999001
Youngest	Cecum	E7	-13.1064	0.000999001
Youngest	Cecum	E8	9.6525	0.000999001
Youngest	Cecum	E9	-15.402	0.000999001
Youngest	Cecum	E10	2.945	0.000999001
Youngest	Cecum	E11	-29.4553	0.000999001
Youngest	Cecum	E12	-11.8614	0.000999001
Youngest	Cecum	E13	-16.6919	0.000999001
Youngest	Cecum	E14	11.5691	0.000999001
Youngest	Cecum	E15	10.0616	0.000999001
Youngest	Cerebellum	E1	-10.6313	0.000999001
Youngest	Cerebellum	E2	-5.3075	0.000999001
Youngest	Cerebellum	E3	-9.8702	0.000999001
Youngest	Cerebellum	E4	-8.4144	0.000999001
Youngest	Cerebellum	E5	-11.6042	0.000999001
Youngest	Cerebellum	E6	-11.8216	0.000999001
Youngest	Cerebellum	E7	-14.3334	0.000999001
Youngest	Cerebellum	E8	0.8734	0.204795
Youngest	Cerebellum	E9	-17.3674	0.000999001
Youngest	Cerebellum	E10	-10.7483	0.000999001
Youngest	Cerebellum	E11	-27.7658	0.000999001
Youngest	Cerebellum	E12	-12.1765	0.000999001
Youngest	Cerebellum	E13	-24.623	0.000999001
Youngest	Cerebellum	E14	3.3783	0.001998
Youngest	Cerebellum	E15	17.5843	0.000999001
Youngest	Colon	E1	-11.1375	0.000999001
Youngest	Colon	E2	2.1002	0.032967
Youngest	Colon	E3	-13.4223	0.000999001
Youngest	Colon	E4	-5.0772	0.000999001
Youngest	Colon	E5	-5.4862	0.000999001
Youngest	Colon	E6	-17.3795	0.000999001
Youngest	Colon	E7	-13.9796	0.000999001
Youngest	Colon	E8	4.4591	0.000999001
Youngest	Colon	E9	-11.7022	0.000999001
Youngest	Colon	E10	-1.7547	0.033966
Youngest	Colon	E11	-21.6996	0.000999001
Youngest	Colon	E12	-11.8804	0.000999001
Youngest	Colon	E13	-17.5528	0.000999001
Youngest	Colon	E14	10.9598	0.000999001
Youngest	Colon	E15	5.9233	0.000999001
Youngest	Cortex	E1	-10.3853	0.000999001
Youngest	Cortex	E2	-3.973	0.000999001
Youngest	Cortex	E3	-13.3449	0.000999001
Youngest	Cortex	E4	-7.3688	0.000999001
Youngest	Cortex	E5	-8.0648	0.000999001
Youngest	Cortex	E6	-16.7196	0.000999001
Youngest	Cortex	E7	-19.0626	0.000999001
Youngest	Cortex	E8	4.8383	0.000999001
Youngest	Cortex	E9	-16.2236	0.000999001
Youngest	Cortex	E10	-6.2153	0.000999001
Youngest	Cortex	E11	-20.4382	0.000999001
Youngest	Cortex	E12	-12.7564	0.000999001
Youngest	Cortex	E13	-27.304	0.000999001
Youngest	Cortex	E14	4.1875	0.000999001
Youngest	Cortex	E15	14.4166	0.000999001
Youngest	Duodenum	E1	-10.413	0.000999001
Youngest	Duodenum	E2	-0.7113	0.276723
Youngest	Duodenum	E3	-11.0968	0.000999001
Youngest	Duodenum	E4	-5.7055	0.000999001
Youngest	Duodenum	E5	-5.1904	0.000999001
Youngest	Duodenum	E6	-13.1237	0.000999001
Youngest	Duodenum	E7	-15.7282	0.000999001
Youngest	Duodenum	E8	4.1676	0.000999001
Youngest	Duodenum	E9	-10.1282	0.000999001
Youngest	Duodenum	E10	-5.1008	0.000999001
Youngest	Duodenum	E11	-14.8569	0.000999001
Youngest	Duodenum	E12	-10.1343	0.000999001
Youngest	Duodenum	E13	-17.4088	0.000999001
Youngest	Duodenum	E14	4.8013	0.000999001
Youngest	Duodenum	E15	5.1234	0.000999001
Youngest	Hypothalamus	E1	-10.6427	0.000999001
Youngest	Hypothalamus	E2	-3.0316	0.001998
Youngest	Hypothalamus	E3	-12.5298	0.000999001
Youngest	Hypothalamus	E4	-6.5255	0.000999001
Youngest	Hypothalamus	E5	-12.0289	0.000999001
Youngest	Hypothalamus	E6	-14.4326	0.000999001
Youngest	Hypothalamus	E7	-13.231	0.000999001
Youngest	Hypothalamus	E8	8.8347	0.000999001
Youngest	Hypothalamus	E9	-18.502	0.000999001
Youngest	Hypothalamus	E10	-7.0404	0.000999001
Youngest	Hypothalamus	E11	-23.688	0.000999001
Youngest	Hypothalamus	E12	-10.1665	0.000999001
Youngest	Hypothalamus	E13	-26.2068	0.000999001
Youngest	Hypothalamus	E14	4.6213	0.000999001
Youngest	Hypothalamus	E15	12.3276	0.000999001
Youngest	Ileum	E1	-10.8172	0.000999001
Youngest	Ileum	E2	-0.9406	0.193806
Youngest	Ileum	E3	-9.6203	0.000999001
Youngest	Ileum	E4	-4.6823	0.000999001
Youngest	Ileum	E5	-6.5397	0.000999001
Youngest	Ileum	E6	-13.2457	0.000999001
Youngest	Ileum	E7	-14.1845	0.000999001
Youngest	Ileum	E8	3.4328	0.001998
Youngest	Ileum	E9	-12.4599	0.000999001
Youngest	Ileum	E10	-5.2435	0.000999001
Youngest	Ileum	E11	-13.1378	0.000999001
Youngest	Ileum	E12	-9.9861	0.000999001
Youngest	Ileum	E13	-17.3313	0.000999001
Youngest	Ileum	E14	3.3215	0.000999001
Youngest	Ileum	E15	4.9103	0.000999001
Youngest	Jejunum	E1	-10.2648	0.000999001
Youngest	Jejunum	E2	-1.477	0.0679321
Youngest	Jejunum	E3	-11.4342	0.000999001
Youngest	Jejunum	E4	-5.6208	0.000999001
Youngest	Jejunum	E5	-7.3401	0.000999001
Youngest	Jejunum	E6	-12.4998	0.000999001
Youngest	Jejunum	E7	-15.549	0.000999001
Youngest	Jejunum	E8	4.5712	0.000999001
Youngest	Jejunum	E9	-10.3246	0.000999001
Youngest	Jejunum	E10	-3.0002	0.001998
Youngest	Jejunum	E11	-17.8063	0.000999001
Youngest	Jejunum	E12	-11.5168	0.000999001
Youngest	Jejunum	E13	-17.6201	0.000999001
Youngest	Jejunum	E14	7.0335	0.000999001
Youngest	Jejunum	E15	5.1816	0.000999001
Youngest	Liver	E1	-9.6106	0.000999001
Youngest	Liver	E2	-0.6178	0.305694
Youngest	Liver	E3	-9.9994	0.000999001
Youngest	Liver	E4	-9.6886	0.000999001
Youngest	Liver	E5	-7.5146	0.000999001
Youngest	Liver	E6	-12.1119	0.000999001
Youngest	Liver	E7	-14.8716	0.000999001
Youngest	Liver	E8	6.457	0.000999001
Youngest	Liver	E9	-10.7135	0.000999001
Youngest	Liver	E10	-3.8844	0.000999001
Youngest	Liver	E11	-27.1755	0.000999001
Youngest	Liver	E12	-5.1579	0.000999001
Youngest	Liver	E13	-8.5093	0.000999001
Youngest	Liver	E14	-2.3654	0.00799201
Youngest	Liver	E15	9.6185	0.000999001
Youngest	Lung	E1	-10.2243	0.000999001
Youngest	Lung	E2	-0.5774	0.330669
Youngest	Lung	E3	-10.4439	0.000999001
Youngest	Lung	E4	-6.3779	0.000999001
Youngest	Lung	E5	-6.6692	0.000999001
Youngest	Lung	E6	-15.6697	0.000999001
Youngest	Lung	E7	-16.1862	0.000999001
Youngest	Lung	E8	1.3731	0.101898
Youngest	Lung	E9	-13.9018	0.000999001
Youngest	Lung	E10	-1.0418	0.164835
Youngest	Lung	E11	-29.2741	0.000999001
Youngest	Lung	E12	-10.8685	0.000999001
Youngest	Lung	E13	-19.1579	0.000999001
Youngest	Lung	E14	7.6523	0.000999001
Youngest	Lung	E15	11.2653	0.000999001
Youngest	Muscle	E1	-11.0243	0.000999001
Youngest	Muscle	E2	-1.7469	0.0509491
Youngest	Muscle	E3	-11.7757	0.000999001
Youngest	Muscle	E4	-7.8603	0.000999001
Youngest	Muscle	E5	-5.7038	0.000999001
Youngest	Muscle	E6	-14.978	0.000999001
Youngest	Muscle	E7	-16.3777	0.000999001
Youngest	Muscle	E8	5.6074	0.000999001
Youngest	Muscle	E9	-8.4522	0.000999001
Youngest	Muscle	E10	-3.4032	0.000999001
Youngest	Muscle	E11	-15.3724	0.000999001
Youngest	Muscle	E12	-10.1299	0.000999001
Youngest	Muscle	E13	-22.3907	0.000999001
Youngest	Muscle	E14	7.5393	0.000999001
Youngest	Muscle	E15	7.8382	0.000999001
Youngest	Spleen	E1	-9.6019	0.000999001
Youngest	Spleen	E2	0.6084	0.302697
Youngest	Spleen	E3	-10.7776	0.000999001
Youngest	Spleen	E4	-3.226	0.000999001
Youngest	Spleen	E5	-6.2239	0.000999001
Youngest	Spleen	E6	-17.0411	0.000999001
Youngest	Spleen	E7	-14.9153	0.000999001
Youngest	Spleen	E8	8.2449	0.000999001
Youngest	Spleen	E9	-14.1362	0.000999001
Youngest	Spleen	E10	0.1633	0.450549
Youngest	Spleen	E11	-21.8037	0.000999001
Youngest	Spleen	E12	-10.3029	0.000999001
Youngest	Spleen	E13	-15.2409	0.000999001
Youngest	Spleen	E14	5.672	0.000999001
Youngest	Spleen	E15	5.7413	0.000999001
Youngest	Stomach	E1	-10.809	0.000999001
Youngest	Stomach	E2	-1.998	0.021978
Youngest	Stomach	E3	-12.5573	0.000999001
Youngest	Stomach	E4	-6.0176	0.000999001
Youngest	Stomach	E5	-8.504	0.000999001
Youngest	Stomach	E6	-16.4526	0.000999001
Youngest	Stomach	E7	-16.7403	0.000999001
Youngest	Stomach	E8	2.3295	0.013986
Youngest	Stomach	E9	-12.6361	0.000999001
Youngest	Stomach	E10	-7.1369	0.000999001
Youngest	Stomach	E11	-25.1109	0.000999001
Youngest	Stomach	E12	-11.5797	0.000999001
Youngest	Stomach	E13	-22.5234	0.000999001
Youngest	Stomach	E14	11.34	0.000999001
Youngest	Stomach	E15	10.8957	0.000999001

## Sheet: Supplementary Data 3
3,570 published RNA-seq samples from 52 tissues and 27 cell types
Sample_accession	Study_accession	Tissues	Breeds	Treatment/Development stage
SAMD00156644	PRJDB7878	Mural granulosa cell
SAMD00156645	PRJDB7878	Mural granulosa cell
SAMD00156646	PRJDB7878	Mural granulosa cell
SAMEA103886111	PRJEB19386	Stomach
SAMEA103886112	PRJEB19386	Alveolar macrophages
SAMEA103886115	PRJEB19386	Mesenteric lymph nodes
SAMEA103886118	PRJEB19386	Skeletal muscle
SAMEA103886120	PRJEB19386	Caecum
SAMEA103886121	PRJEB19386	Ileum
SAMEA103886124	PRJEB19386	Alveolar macrophages
SAMEA103886127	PRJEB19386	Mesenteric lymph nodes
SAMEA103886132	PRJEB19386	Colon
SAMEA103886133	PRJEB19386	Caecum
SAMEA103886134	PRJEB19386	Stomach
SAMEA103886137	PRJEB19386	Alveolar macrophages
SAMEA103886147	PRJEB19386	Colon
SAMEA103886149	PRJEB19386	Pituitary gland
SAMEA103886150	PRJEB19386	Pituitary gland
SAMEA103886151	PRJEB19386	Caecum
SAMEA103886152	PRJEB19386	Pituitary gland
SAMEA103886155	PRJEB19386	Duodenum
SAMEA103886157	PRJEB19386	Spleen
SAMEA103886159	PRJEB19386	Penis
SAMEA103886163	PRJEB19386	Ileum
SAMEA103886164	PRJEB19386	Penis
SAMEA103886166	PRJEB19386	Penis
SAMEA103886168	PRJEB19386	Alveolar macrophages
SAMEA103886170	PRJEB19386	Spleen
SAMEA103886171	PRJEB19386	Skeletal muscle
SAMEA103886176	PRJEB19386	Duodenum
SAMEA103887272	PRJEB23119	Bone marrow macrophage		BMDM_7h
SAMEA103887274	PRJEB23119	Bone marrow macrophage		BMDM_7h
SAMEA103887275	PRJEB23119	Bone marrow macrophage		BMDM
SAMEA103887277	PRJEB23119	Bone marrow macrophage		BMDM_7h
SAMEA103887279	PRJEB23119	Bone marrow macrophage		BMDM
SAMEA103887281	PRJEB23119	Bone marrow macrophage		BMDM
SAMEA103990030	PRJEB27455	Liver
SAMEA103990890	PRJEB27455	Liver
SAMEA104188436	PRJEB22000	Cartilage	Yucatan	RCNS
SAMEA104188437	PRJEB22000	Cartilage	Yucatan	RCNS
SAMEA104188438	PRJEB22000	Cartilage	Yucatan	REPL
SAMEA104188439	PRJEB22000	Cartilage	Yucatan	REPL
SAMEA104188440	PRJEB22000	Cartilage	Yucatan	REPL
SAMEA104188441	PRJEB22000	Cartilage	Yucatan	REPL
SAMEA104188442	PRJEB22000	Cartilage	Yucatan	REPL
SAMEA104188443	PRJEB22000	Cartilage	Yucatan	REPL
SAMEA104188444	PRJEB22000	Cartilage	Yucatan	REPS
SAMEA104188445	PRJEB22000	Cartilage	Yucatan	REPS
SAMEA104188446	PRJEB22000	Cartilage	Yucatan	REPS
SAMEA104188447	PRJEB22000	Cartilage	Yucatan	REPS
SAMEA104188448	PRJEB22000	Cartilage	Yucatan	REPS
SAMEA104188449	PRJEB22000	Cartilage	Yucatan	REPS
SAMEA104365477	PRJEB23289	Longissimus thoracis	Maxgro x German Landrace x Large White	low residual feed intake
SAMEA104365478	PRJEB23289	Longissimus thoracis	Maxgro x German Landrace x Large White	low residual feed intake
SAMEA104365479	PRJEB23289	Longissimus thoracis	Maxgro x German Landrace x Large White	high residual feed intake
SAMEA104365480	PRJEB23289	Longissimus thoracis	Maxgro x German Landrace x Large White	high residual feed intake
SAMEA104365481	PRJEB23289	Longissimus thoracis	Maxgro x German Landrace x Large White	high residual feed intake
SAMEA104365482	PRJEB23289	Longissimus thoracis	Maxgro x German Landrace x Large White	low residual feed intake
SAMEA104365483	PRJEB23289	Longissimus thoracis	Maxgro x German Landrace x Large White	highresidual feed intake
SAMEA104365484	PRJEB23289	Longissimus thoracis	Maxgro x German Landrace x Large White	low residual feed intake
SAMEA104365485	PRJEB23289	Longissimus thoracis	Maxgro x German Landrace x Large White	low residual feed intake
SAMEA104365486	PRJEB23289	Longissimus thoracis	Maxgro x German Landrace x Large White	high residual feed intake
SAMEA104365487	PRJEB23289	Longissimus thoracis	Maxgro x German Landrace x Large White	high residual feed intake
SAMEA104365488	PRJEB23289	Longissimus thoracis	Maxgro x German Landrace x Large White	high residual feed intake
SAMEA104365489	PRJEB23289	Longissimus thoracis	Maxgro x German Landrace x Large White	high residual feed intake
SAMEA104365490	PRJEB23289	Longissimus thoracis	Maxgro x German Landrace x Large White	low residual feed intake
SAMEA104365491	PRJEB23289	Longissimus thoracis	Maxgro x German Landrace x Large White	low residual feed intake
SAMEA104365492	PRJEB23289	Longissimus thoracis	Maxgro x German Landrace x Large White	low residual feed intake
SAMEA104406691	PRJEB23654	Adipose	Maxgro x German Landrace x Large White	low residual feed intake
SAMEA104406692	PRJEB23654	Adipose	Maxgro x German Landrace x Large White	low residual feed intake
SAMEA104406693	PRJEB23654	Adipose	Maxgro x German Landrace x Large White	high residual feed intake
SAMEA104406694	PRJEB23654	Adipose	Maxgro x German Landrace x Large White	high residual feed intake
SAMEA104406695	PRJEB23654	Adipose	Maxgro x German Landrace x Large White	high residual feed intake
SAMEA104406696	PRJEB23654	Adipose	Maxgro x German Landrace x Large White	low residual feed intake
SAMEA104406697	PRJEB23654	Adipose	Maxgro x German Landrace x Large White	highresidual feed intake
SAMEA104406698	PRJEB23654	Adipose	Maxgro x German Landrace x Large White	low residual feed intake
SAMEA104406699	PRJEB23654	Adipose	Maxgro x German Landrace x Large White	low residual feed intake
SAMEA104406700	PRJEB23654	Adipose	Maxgro x German Landrace x Large White	high residual feed intake
SAMEA104406701	PRJEB23654	Adipose	Maxgro x German Landrace x Large White	high residual feed intake
SAMEA104406702	PRJEB23654	Adipose	Maxgro x German Landrace x Large White	high residual feed intake
SAMEA104406703	PRJEB23654	Adipose	Maxgro x German Landrace x Large White	high residual feed intake
SAMEA104406704	PRJEB23654	Adipose	Maxgro x German Landrace x Large White	low residual feed intake
SAMEA104406705	PRJEB23654	Adipose	Maxgro x German Landrace x Large White	low residual feed intake
SAMEA104406706	PRJEB23654	Adipose	Maxgro x German Landrace x Large White	low residual feed intake
SAMEA104407658	PRJEB23668	Liver	Maxgro x Landrace x Large White	low residual feed intake
SAMEA104407659	PRJEB23668	Liver	Maxgro x Landrace x Large White	low residual feed intake
SAMEA104407660	PRJEB23668	Liver	Maxgro x Landrace x Large White	high residual feed intake
SAMEA104407661	PRJEB23668	Liver	Maxgro x Landrace x Large White	high residual feed intake
SAMEA104407662	PRJEB23668	Liver	Maxgro x Landrace x Large White	high residual feed intake
SAMEA104407663	PRJEB23668	Liver	Maxgro x Landrace x Large White	low residual feed intake
SAMEA104407664	PRJEB23668	Liver	Maxgro x Landrace x Large White	highresidual feed intake
SAMEA104407665	PRJEB23668	Liver	Maxgro x Landrace x Large White	low residual feed intake
SAMEA104407666	PRJEB23668	Liver	Maxgro x Landrace x Large White	low residual feed intake
SAMEA104407667	PRJEB23668	Liver	Maxgro x Landrace x Large White	high residual feed intake
SAMEA104407668	PRJEB23668	Liver	Maxgro x Landrace x Large White	high residual feed intake
SAMEA104407669	PRJEB23668	Liver	Maxgro x Landrace x Large White	high residual feed intake
SAMEA104407670	PRJEB23668	Liver	Maxgro x Landrace x Large White	high residual feed intake
SAMEA104407671	PRJEB23668	Liver	Maxgro x Landrace x Large White	low residual feed intake
SAMEA104407672	PRJEB23668	Liver	Maxgro x Landrace x Large White	low residual feed intake
SAMEA104407673	PRJEB23668	Liver	Maxgro x Landrace x Large White	low residual feed intake
SAMEA104459600	PRJEB24165	Brain	Large White x Landrace	4
SAMEA104459601	PRJEB24165	Brain	Large White x Landrace	1
SAMEA104459602	PRJEB24165	Brain	Large White x Landrace	4
SAMEA104459603	PRJEB24165	Brain	Large White x Landrace	1
SAMEA104459604	PRJEB24165	Brain	Large White x Landrace	1
SAMEA104459605	PRJEB24165	Brain	Large White x Landrace	4
SAMEA104459606	PRJEB24165	Brain	Large White x Landrace	1
SAMEA104459607	PRJEB24165	Brain	Large White x Landrace	4
SAMEA104459608	PRJEB24165	Brain	Large White x Landrace	4
SAMEA104459609	PRJEB24165	Brain	Large White x Landrace	1
SAMEA104459610	PRJEB24165	Brain	Large White x Landrace	4
SAMEA104459611	PRJEB24165	Brain	Large White x Landrace	1
SAMEA104459612	PRJEB24165	Brain	Large White x Landrace	4
SAMEA104459613	PRJEB24165	Brain	Large White x Landrace	1
SAMEA104459614	PRJEB24165	Brain	Large White x Landrace	1
SAMEA104459615	PRJEB24165	Brain	Large White x Landrace	4
SAMEA104459616	PRJEB24165	Brain	Large White x Landrace	4
SAMEA104459617	PRJEB24165	Brain	Large White x Landrace	4
SAMEA104459618	PRJEB24165	Brain	Large White x Landrace	1
SAMEA104459619	PRJEB24165	Brain	Large White x Landrace	1
SAMEA104459620	PRJEB24165	Brain	Large White x Landrace	4
SAMEA104459621	PRJEB24165	Brain	Large White x Landrace	4
SAMEA104459622	PRJEB24165	Brain	Large White x Landrace	1
SAMEA104459623	PRJEB24165	Brain	Large White x Landrace	1
SAMEA1100143	PRJEB25953	Synovium	Yucatan
SAMEA1100144	PRJEB25953	Synovium	Yucatan
SAMEA1100145	PRJEB25953	Synovium	Yucatan
SAMEA1100146	PRJEB25953	Synovium	Yucatan
SAMEA1100147	PRJEB25953	Synovium	Yucatan
SAMEA1100148	PRJEB25953	Synovium	Yucatan
SAMEA1100149	PRJEB25953	Synovium	Yucatan
SAMEA1100150	PRJEB25953	Synovium	Yucatan
SAMEA1100151	PRJEB25953	Synovium	Yucatan
SAMEA1100152	PRJEB25953	Synovium	Yucatan
SAMEA1100153	PRJEB25953	Synovium	Yucatan
SAMEA1100154	PRJEB25953	Synovium	Yucatan
SAMEA1100155	PRJEB25953	Synovium	Yucatan
SAMEA1100156	PRJEB25953	Synovium	Yucatan
SAMEA1100157	PRJEB25953	Synovium	Yucatan
SAMEA1100158	PRJEB25953	Synovium	Yucatan
SAMEA1100159	PRJEB25953	Synovium	Yucatan
SAMEA1100160	PRJEB25953	Synovium	Yucatan
SAMEA1100161	PRJEB25953	Synovium	Yucatan
SAMEA1100162	PRJEB25953	Synovium	Yucatan
SAMEA1100163	PRJEB25953	Synovium	Yucatan
SAMEA1100164	PRJEB25953	Synovium	Yucatan
SAMEA1100165	PRJEB25953	Synovium	Yucatan
SAMEA1100166	PRJEB25953	Synovium	Yucatan
SAMEA1100167	PRJEB25953	Synovium	Yucatan
SAMEA1100168	PRJEB25953	Synovium	Yucatan
SAMEA1100169	PRJEB25953	Synovium	Yucatan
SAMEA1100170	PRJEB25953	Synovium	Yucatan
SAMEA1100171	PRJEB25953	Synovium	Yucatan
SAMEA1100172	PRJEB25953	Synovium	Yucatan
SAMEA1100173	PRJEB25953	Synovium	Yucatan
SAMEA1100174	PRJEB25953	Synovium	Yucatan
SAMEA1100175	PRJEB25953	Synovium	Yucatan
SAMEA1100176	PRJEB25953	Synovium	Yucatan
SAMEA1100177	PRJEB25953	Synovium	Yucatan
SAMEA1100178	PRJEB25953	Synovium	Yucatan
SAMEA1100179	PRJEB25953	Synovium	Yucatan
SAMEA1100180	PRJEB25953	Synovium	Yucatan
SAMEA1100181	PRJEB25953	Synovium	Yucatan
SAMEA1100182	PRJEB25953	Synovium	Yucatan
SAMEA1100183	PRJEB25953	Synovium	Yucatan
SAMEA1100184	PRJEB25953	Synovium	Yucatan
SAMEA3720870	PRJEB12300	Peripheral blood	Yorkshire	high RFI
SAMEA3720871	PRJEB12300	Peripheral blood	Yorkshire	low RFI
SAMEA3720872	PRJEB12300	Peripheral blood	Yorkshire	low RFI
SAMEA3720873	PRJEB12300	Peripheral blood	Yorkshire	high RFI
SAMEA3720874	PRJEB12300	Peripheral blood	Yorkshire	low RFI
SAMEA3720875	PRJEB12300	Peripheral blood	Yorkshire	low RFI
SAMEA3720876	PRJEB12300	Peripheral blood	Yorkshire	low RFI
SAMEA3720877	PRJEB12300	Peripheral blood	Yorkshire	high RFI
SAMEA3720878	PRJEB12300	Peripheral blood	Yorkshire	low RFI
SAMEA3720879	PRJEB12300	Peripheral blood	Yorkshire	low RFI
SAMEA3720880	PRJEB12300	Peripheral blood	Yorkshire	low RFI
SAMEA3720881	PRJEB12300	Peripheral blood	Yorkshire	low RFI
SAMEA3720882	PRJEB12300	Peripheral blood	Yorkshire	low RFI
SAMEA3720883	PRJEB12300	Peripheral blood	Yorkshire	high RFI
SAMEA3720884	PRJEB12300	Peripheral blood	Yorkshire	low RFI
SAMEA3720885	PRJEB12300	Peripheral blood	Yorkshire	low RFI
SAMEA3720886	PRJEB12300	Peripheral blood	Yorkshire	high RFI
SAMEA3720887	PRJEB12300	Peripheral blood	Yorkshire	high RFI
SAMEA3720888	PRJEB12300	Peripheral blood	Yorkshire	low RFI
SAMEA3720889	PRJEB12300	Peripheral blood	Yorkshire	high RFI
SAMEA3720890	PRJEB12300	Peripheral blood	Yorkshire	high RFI
SAMEA3720891	PRJEB12300	Peripheral blood	Yorkshire	low RFI
SAMEA3720892	PRJEB12300	Peripheral blood	Yorkshire	high RFI
SAMEA3720893	PRJEB12300	Peripheral blood	Yorkshire	high RFI
SAMEA3720894	PRJEB12300	Peripheral blood	Yorkshire	high RFI
SAMEA3720895	PRJEB12300	Peripheral blood	Yorkshire	high RFI
SAMEA3720896	PRJEB12300	Peripheral blood	Yorkshire	high RFI
SAMEA3720897	PRJEB12300	Peripheral blood	Yorkshire	low RFI
SAMEA3720898	PRJEB12300	Peripheral blood	Yorkshire	high RFI
SAMEA3720899	PRJEB12300	Peripheral blood	Yorkshire	high RFI
SAMEA3720900	PRJEB12300	Peripheral blood	Yorkshire	high RFI
SAMEA4039832	PRJEB8646	Liver		317_Control
SAMEA4039834	PRJEB8646	Liver		326_Control
SAMEA4039836	PRJEB8646	Liver		327_Control
SAMEA4063093	PRJEB8646	Fibroblast		63_1_Control
SAMEA4063094	PRJEB8646	Fibroblast		63_2_Control
SAMEA4063095	PRJEB8646	Fibroblast		63_3_Control
SAMEA4063096	PRJEB8646	Fibroblast		63_4_Control
SAMEA4063097	PRJEB8646	Fibroblast		63_1_GFP
SAMEA4063098	PRJEB8646	Fibroblast		63_2_GFP
SAMEA4063099	PRJEB8646	Fibroblast		63_3_GFP
SAMEA4063100	PRJEB8646	Fibroblast		63_4_GFP
SAMEA4063101	PRJEB8646	Fibroblast		63_1_Cre
SAMEA4063102	PRJEB8646	Fibroblast		63_2_Cre
SAMEA4063104	PRJEB8646	Fibroblast		63_3_Cre_99_pass
SAMEA4063105	PRJEB8646	Fibroblast		63_4_Cre
SAMEA4436896	PRJEB15381	MDM cell		0
SAMEA4436897	PRJEB15381	MDM cell		0
SAMEA4436898	PRJEB15381	MDM cell		0
SAMEA4436899	PRJEB15381	cDC1 cell		1298
SAMEA4436900	PRJEB15381	cDC2 cell		1298
SAMEA4436901	PRJEB15381	pDC cell		1298
SAMEA4436902	PRJEB15381	Mo cell		1298
SAMEA4436903	PRJEB15381	cDC1 cell		1294
SAMEA4436904	PRJEB15381	cDC2 cell		1294
SAMEA4436905	PRJEB15381	pDC cell		1294
SAMEA4436906	PRJEB15381	Mo cell		1294
SAMEA4436907	PRJEB15381	cDC1 cell		1297
SAMEA4436908	PRJEB15381	cDC2 cell		1297
SAMEA4436909	PRJEB15381	pDC cell		1297
SAMEA4436910	PRJEB15381	Mo cell		1297
SAMEA4608987	PRJEB26391	Mononuclear phagocyte
SAMEA4608988	PRJEB26391	Mononuclear phagocyte
SAMEA4608989	PRJEB26391	Mononuclear phagocyte
SAMEA4608990	PRJEB26391	Mononuclear phagocyte
SAMEA4608991	PRJEB26391	Mononuclear phagocyte
SAMEA4608992	PRJEB26391	Mononuclear phagocyte
SAMEA4608993	PRJEB26391	Mononuclear phagocyte
SAMEA4608994	PRJEB26391	Mononuclear phagocyte
SAMEA4608995	PRJEB26391	Mononuclear phagocyte
SAMEA4608996	PRJEB26391	Mononuclear phagocyte
SAMEA4608997	PRJEB26391	Mononuclear phagocyte
SAMEA4608998	PRJEB26391	Mononuclear phagocyte
SAMEA4608999	PRJEB26391	Mononuclear phagocyte
SAMEA4609000	PRJEB26391	Mononuclear phagocyte
SAMEA4609001	PRJEB26391	Mononuclear phagocyte
SAMEA4609002	PRJEB26391	Mononuclear phagocyte
SAMEA4609003	PRJEB26391	Mononuclear phagocyte
SAMEA4609004	PRJEB26391	Mononuclear phagocyte
SAMEA4837075	PRJEB28262	Longissimus dorsi		27_B
SAMEA4837076	PRJEB28262	Longissimus dorsi		7_C
SAMEA4837077	PRJEB28262	Longissimus dorsi		1_C
SAMEA4837078	PRJEB28262	Longissimus dorsi		3_G
SAMEA4837079	PRJEB28262	Longissimus dorsi		27_B
SAMEA4837080	PRJEB28262	Longissimus dorsi		13_B
SAMEA4837081	PRJEB28262	Longissimus dorsi		3_B
SAMEA4837082	PRJEB28262	Longissimus dorsi		13_B
SAMEA4837083	PRJEB28262	Longissimus dorsi		27_C
SAMEA4837084	PRJEB28262	Longissimus dorsi		13_C
SAMEA4837085	PRJEB28262	Longissimus dorsi		1_G
SAMEA4837086	PRJEB28262	Longissimus dorsi		1_B
SAMEA4837087	PRJEB28262	Longissimus dorsi		1_C
SAMEA4837088	PRJEB28262	Longissimus dorsi		13_C
SAMEA4837089	PRJEB28262	Longissimus dorsi		7_C
SAMEA4837090	PRJEB28262	Longissimus dorsi		7_B
SAMEA4837091	PRJEB28262	Longissimus dorsi		3_B
SAMEA4837092	PRJEB28262	Longissimus dorsi		1_G
SAMEA4837093	PRJEB28262	Longissimus dorsi		27_G
SAMEA4837094	PRJEB28262	Longissimus dorsi		27_G
SAMEA4837095	PRJEB28262	Longissimus dorsi		13_G
SAMEA4837096	PRJEB28262	Longissimus dorsi		27_C
SAMEA4837097	PRJEB28262	Longissimus dorsi		7_G
SAMEA4837098	PRJEB28262	Longissimus dorsi		27_C
SAMEA4837099	PRJEB28262	Longissimus dorsi		7_G
SAMEA4837100	PRJEB28262	Longissimus dorsi		1_C
SAMEA4837101	PRJEB28262	Longissimus dorsi		3_G
SAMEA4837102	PRJEB28262	Longissimus dorsi		13_B
SAMEA4837103	PRJEB28262	Longissimus dorsi		3_C
SAMEA4837104	PRJEB28262	Longissimus dorsi		7_B
SAMEA4837105	PRJEB28262	Longissimus dorsi		1_B
SAMEA4837106	PRJEB28262	Longissimus dorsi		13_G
SAMEA4837107	PRJEB28262	Longissimus dorsi		27_B
SAMEA4837108	PRJEB28262	Longissimus dorsi		3_C
SAMEA4837109	PRJEB28262	Longissimus dorsi		3_B
SAMEA4837110	PRJEB28262	Longissimus dorsi		7_G
SAMEA4837111	PRJEB28262	Longissimus dorsi		1_G
SAMEA4837112	PRJEB28262	Longissimus dorsi		1_B
SAMEA4837113	PRJEB28262	Longissimus dorsi		13_C
SAMEA4837114	PRJEB28262	Longissimus dorsi		3_C
SAMEA4837115	PRJEB28262	Longissimus dorsi		7_B
SAMEA4837116	PRJEB28262	Longissimus dorsi		13_G
SAMEA4837117	PRJEB28262	Longissimus dorsi		3_G
SAMEA4837118	PRJEB28262	Longissimus dorsi		7_C
SAMEA4837119	PRJEB28262	Longissimus dorsi		27_G
SAMEA4881075	PRJEB28465	Longissimus thoracis	Italian Large White	D1
SAMEA4881076	PRJEB28465	Longissimus thoracis	Italian Large White	D1
SAMEA4881077	PRJEB28465	Longissimus thoracis	Italian Large White	D1
SAMEA4881078	PRJEB28465	Longissimus thoracis	Italian Large White	D1
SAMEA4881079	PRJEB28465	Longissimus thoracis	Italian Large White	D2
SAMEA4881080	PRJEB28465	Longissimus thoracis	Italian Large White	D2
SAMEA4881081	PRJEB28465	Longissimus thoracis	Italian Large White	D2
SAMEA4881082	PRJEB28465	Longissimus thoracis	Italian Large White	D2
SAMEA4881083	PRJEB28465	Longissimus thoracis	Italian Large White	D2
SAMEA4881084	PRJEB28465	Longissimus thoracis	Italian Large White	D3
SAMEA4881085	PRJEB28465	Longissimus thoracis	Italian Large White	D3
SAMEA4881086	PRJEB28465	Longissimus thoracis	Italian Large White	D3
SAMEA4881087	PRJEB28465	Longissimus thoracis	Italian Large White	D3
SAMEA4881088	PRJEB28465	Longissimus thoracis	Italian Large White	D4
SAMEA4881089	PRJEB28465	Longissimus thoracis	Italian Large White	D4
SAMEA4881090	PRJEB28465	Longissimus thoracis	Italian Large White	D4
SAMEA4881091	PRJEB28465	Longissimus thoracis	Italian Large White	D1
SAMEA4881092	PRJEB28465	Longissimus thoracis	Italian Large White	D1
SAMEA4881093	PRJEB28465	Longissimus thoracis	Italian Large White	D1
SAMEA4881094	PRJEB28465	Longissimus thoracis	Italian Large White	D1
SAMEA4881095	PRJEB28465	Longissimus thoracis	Italian Large White	D2
SAMEA4881096	PRJEB28465	Longissimus thoracis	Italian Large White	D2
SAMEA4881097	PRJEB28465	Longissimus thoracis	Italian Large White	D3
SAMEA4881098	PRJEB28465	Longissimus thoracis	Italian Large White	D3
SAMEA4881099	PRJEB28465	Longissimus thoracis	Italian Large White	D3
SAMEA4881100	PRJEB28465	Longissimus thoracis	Italian Large White	D3
SAMEA4881101	PRJEB28465	Longissimus thoracis	Italian Large White	D4
SAMEA4881102	PRJEB28465	Longissimus thoracis	Italian Large White	D4
SAMEA4881103	PRJEB28465	Longissimus thoracis	Italian Large White	D4
SAMEA4881104	PRJEB28465	Longissimus thoracis	Italian Large White	D4
SAMEA4881105	PRJEB28465	Longissimus thoracis	Italian Large White	D1
SAMEA4881106	PRJEB28465	Longissimus thoracis	Italian Large White	D1
SAMEA4881107	PRJEB28465	Longissimus thoracis	Italian Large White	D1
SAMEA4881108	PRJEB28465	Longissimus thoracis	Italian Large White	D1
SAMEA4881109	PRJEB28465	Longissimus thoracis	Italian Large White	D2
SAMEA4881110	PRJEB28465	Longissimus thoracis	Italian Large White	D2
SAMEA4881111	PRJEB28465	Longissimus thoracis	Italian Large White	D2
SAMEA4881112	PRJEB28465	Longissimus thoracis	Italian Large White	D2
SAMEA4881113	PRJEB28465	Longissimus thoracis	Italian Large White	D2
SAMEA4881114	PRJEB28465	Longissimus thoracis	Italian Large White	D3
SAMEA4881115	PRJEB28465	Longissimus thoracis	Italian Large White	D3
SAMEA4881116	PRJEB28465	Longissimus thoracis	Italian Large White	D3
SAMEA4881117	PRJEB28465	Longissimus thoracis	Italian Large White	D3
SAMEA4881118	PRJEB28465	Longissimus thoracis	Italian Large White	D4
SAMEA4881119	PRJEB28465	Longissimus thoracis	Italian Large White	D4
SAMEA4881120	PRJEB28465	Longissimus thoracis	Italian Large White	D4
SAMEA4881121	PRJEB28465	Longissimus thoracis	Italian Large White	D4
SAMEA4881122	PRJEB28465	Longissimus thoracis	Italian Large White	D4
SAMEA5131473	PRJEB29969	Liver	(Large White x Landrace) x Meatline	high residual feed intake
SAMEA5131474	PRJEB29969	Liver	(Large White x Landrace) x Meatline	high residual feed intake
SAMEA5131475	PRJEB29969	Liver	(Large White x Landrace) x Meatline	low residual feed intake
SAMEA5131476	PRJEB29969	Liver	(Large White x Landrace) x Meatline	low residual feed intake
SAMEA5131477	PRJEB29969	Liver	(Large White x Landrace) x Meatline	low residual feed intake
SAMEA5131478	PRJEB29969	Liver	(Large White x Landrace) x Meatline	high residual feed intake
SAMEA5131479	PRJEB29969	Liver	(Large White x Landrace) x Meatline	low residual feed intake
SAMEA5131480	PRJEB29969	Liver	(Large White x Landrace) x Meatline	low residual feed intake
SAMEA5131481	PRJEB29969	Liver	(Large White x Landrace) x Meatline	high residual feed intake
SAMEA5131482	PRJEB29969	Liver	(Large White x Landrace) x Meatline	low residual feed intake
SAMEA5131483	PRJEB29969	Liver	(Large White x Landrace) x Meatline	high residual feed intake
SAMEA5131484	PRJEB29969	Liver	(Large White x Landrace) x Meatline	high residual feed intake
SAMEA5131485	PRJEB29969	Skeletal muscle	(Large White x Landrace) x Meatline	high residual feed intake
SAMEA5131486	PRJEB29969	Skeletal muscle	(Large White x Landrace) x Meatline	low residual feed intake
SAMEA5131487	PRJEB29969	Skeletal muscle	(Large White x Landrace) x Meatline	low residual feed intake
SAMEA5131488	PRJEB29969	Skeletal muscle	(Large White x Landrace) x Meatline	high residual feed intake
SAMEA5131489	PRJEB29969	Skeletal muscle	(Large White x Landrace) x Meatline	low residual feed intake
SAMEA5131490	PRJEB29969	Skeletal muscle	(Large White x Landrace) x Meatline	low residual feed intake
SAMEA5131491	PRJEB29969	Skeletal muscle	(Large White x Landrace) x Meatline	high residual feed intake
SAMEA5131492	PRJEB29969	Skeletal muscle	(Large White x Landrace) x Meatline	high residual feed intake
SAMEA5131493	PRJEB29969	Skeletal muscle	(Large White x Landrace) x Meatline	high residual feed intake
SAMEA5131494	PRJEB29969	Skeletal muscle	(Large White x Landrace) x Meatline	low residual feed intake
SAMEA5131495	PRJEB29969	Skeletal muscle	(Large White x Landrace) x Meatline	high residual feed intake
SAMEA5131496	PRJEB29969	Skeletal muscle	(Large White x Landrace) x Meatline	low residual feed intake
SAMEA5131497	PRJEB29969	Liver	(Large White x Landrace) x Meatline	low residual feed intake
SAMEA5131498	PRJEB29969	Liver	(Large White x Landrace) x Meatline	high residual feed intake
SAMEA5131499	PRJEB29969	Liver	(Large White x Landrace) x Meatline	high residual feed intake
SAMEA5131500	PRJEB29969	Liver	(Large White x Landrace) x Meatline	low residual feed intake
SAMEA5131501	PRJEB29969	Liver	(Large White x Landrace) x Meatline	low residual feed intake
SAMEA5131502	PRJEB29969	Liver	(Large White x Landrace) x Meatline	high residual feed intake
SAMEA5131503	PRJEB29969	Liver	(Large White x Landrace) x Meatline	high residual feed intake
SAMEA5131504	PRJEB29969	Liver	(Large White x Landrace) x Meatline	low residual feed intake
SAMEA5131505	PRJEB29969	Liver	(Large White x Landrace) x Meatline	low residual feed intake
SAMEA5131506	PRJEB29969	Liver	(Large White x Landrace) x Meatline	low residual feed intake
SAMEA5131507	PRJEB29969	Liver	(Large White x Landrace) x Meatline	high residual feed intake
SAMEA5131508	PRJEB29969	Liver	(Large White x Landrace) x Meatline	high residual feed intake
SAMEA5131509	PRJEB29969	Skeletal muscle	(Large White x Landrace) x Meatline	low residual feed intake
SAMEA5131510	PRJEB29969	Skeletal muscle	(Large White x Landrace) x Meatline	low residual feed intake
SAMEA5131511	PRJEB29969	Skeletal muscle	(Large White x Landrace) x Meatline	low residual feed intake
SAMEA5131512	PRJEB29969	Skeletal muscle	(Large White x Landrace) x Meatline	high residual feed intake
SAMEA5131513	PRJEB29969	Skeletal muscle	(Large White x Landrace) x Meatline	high residual feed intake
SAMEA5131514	PRJEB29969	Skeletal muscle	(Large White x Landrace) x Meatline	low residual feed intake
SAMEA5131515	PRJEB29969	Skeletal muscle	(Large White x Landrace) x Meatline	high residual feed intake
SAMEA5131516	PRJEB29969	Skeletal muscle	(Large White x Landrace) x Meatline	high residual feed intake
SAMEA5131517	PRJEB29969	Skeletal muscle	(Large White x Landrace) x Meatline	high residual feed intake
SAMEA5131518	PRJEB29969	Skeletal muscle	(Large White x Landrace) x Meatline	low residual feed intake
SAMEA5131519	PRJEB29969	Skeletal muscle	(Large White x Landrace) x Meatline	low residual feed intake
SAMEA5131520	PRJEB29969	Skeletal muscle	(Large White x Landrace) x Meatline	high residual feed intake
SAMEA5137589	PRJEB29985	Ovary		3h Control 1n
SAMEA5137590	PRJEB29985	Ovary		3h TCDD 1n
SAMEA5137591	PRJEB29985	Ovary		3h Control 2n
SAMEA5137592	PRJEB29985	Ovary		3h TCDD 2n
SAMEA5137593	PRJEB29985	Ovary		12h Control 1n
SAMEA5137594	PRJEB29985	Ovary		12h TCDD 1n
SAMEA5137595	PRJEB29985	Ovary		12h Control 2n
SAMEA5137596	PRJEB29985	Ovary		12h TCDD 2n
SAMEA5137597	PRJEB29985	Ovary		24h Control 1n
SAMEA5137598	PRJEB29985	Ovary		24h TCDD 1n
SAMEA5137599	PRJEB29985	Ovary		24h Control 2n
SAMEA5137600	PRJEB29985	Ovary		24h TCDD 2n
SAMEA5147753	PRJEB30086	Bone	Sus scrofa domesticus	Normal
SAMEA5147754	PRJEB30086	Bone	Sus scrofa domesticus	Normal
SAMEA5147755	PRJEB30086	Bone	Sus scrofa domesticus	Normal
SAMEA5147756	PRJEB30086	Bone	Sus scrofa domesticus	Normal
SAMEA5147757	PRJEB30086	Bone	Sus scrofa domesticus	Tumour bone
SAMEA5147758	PRJEB30086	Bone	Sus scrofa domesticus	Tumour bone
SAMEA5147759	PRJEB30086	Bone	Sus scrofa domesticus	Tumour bone
SAMEA5147760	PRJEB30086	Bone	Sus scrofa domesticus	Tumour bone
SAMEA5147761	PRJEB30086	Bone	Sus scrofa domesticus	Tumour bone
SAMEA5147762	PRJEB30086	Bone	Sus scrofa domesticus	Tumour bone
SAMEA5147763	PRJEB30086	Bone	Sus scrofa domesticus	Tumour bone
SAMEA5147764	PRJEB30086	Bone	Sus scrofa domesticus	Tumour bone
SAMEA5147765	PRJEB30086	Bone	Sus scrofa domesticus	Tumour bone
SAMEA5147766	PRJEB30086	Bone	Sus scrofa domesticus	Tumour bone
SAMEA5147767	PRJEB30086	Bone	Sus scrofa domesticus	Tumour bone
SAMEA5147768	PRJEB30086	Bone	Sus scrofa domesticus	Tumour bone
SAMEA5147769	PRJEB30086	Bone	Sus scrofa domesticus	Tumour bone
SAMEA5335891	PRJEB31242	Embryonic stem cell	K3
SAMEA5335892	PRJEB31242	Embryonic stem cell	K3
SAMEA5335924	PRJEB31242	Embryonic stem cell	K3
SAMEA5335925	PRJEB31242	Embryonic stem cell	K3
SAMEA5335926	PRJEB31242	Embryonic stem cell	K3
SAMEA5335927	PRJEB31242	Embryonic stem cell	K3
SAMEA5335928	PRJEB31242	Skin fibroblast	M10
SAMEA5335929	PRJEB31242	Skin fibroblast	M10
SAMEA5335930	PRJEB31242	Skin fibroblast	M10
SAMEA5335931	PRJEB31242	Skin fibroblast	M10
SAMEA5335932	PRJEB31242	Induced primordial germ cell	K3
SAMEA5335933	PRJEB31242	Induced primordial germ cell	K3
SAMEA5335934	PRJEB31242	Induced primordial germ cell	K3
SAMEA5335935	PRJEB31242	Induced primordial germ cell	K3
SAMEA5663133	PRJEB32771	Adrenal cortex	Poland	injected
SAMEA5663134	PRJEB32771	Adrenal cortex	Poland	injected
SAMEA5663135	PRJEB32771	Adrenal cortex	Poland	injected
SAMEA5663136	PRJEB32771	Adrenal cortex	Poland	injected
SAMEA5663137	PRJEB32771	Adrenal cortex	Poland	untreated
SAMEA5663138	PRJEB32771	Adrenal cortex	Poland	untreated
SAMEA5663139	PRJEB32771	Adrenal cortex	Poland	untreated
SAMEA5663140	PRJEB32771	Adrenal cortex	Poland	untreated
SAMN02460688	PRJNA231898	Embryo	Danish Landrace x Yorkshire males	Inner Cell Mass (ICM) cells
SAMN02676459	PRJNA240332	Liver	Yorkshire-Landrace	Fasted 2 hours after resuscitation began
SAMN02676460	PRJNA240332	Liver	Yorkshire-Landrace	Fasted 8 hours after resuscitation began
SAMN02676461	PRJNA240332	Liver	Yorkshire-Landrace	Fasted Baseline
SAMN02676462	PRJNA240332	Liver	Yorkshire-Landrace	Carbohydrate Prefed 8 hours after resuscitation began
SAMN02676463	PRJNA240332	Liver	Yorkshire-Landrace	Fasted 20 hours after resuscitation began
SAMN02676464	PRJNA240332	Liver	Yorkshire-Landrace	Fasted 8 hours after resuscitation began
SAMN02676465	PRJNA240332	Liver	Yorkshire-Landrace	Carbohydrate Prefed 2 hours after resuscitation began
SAMN02676466	PRJNA240332	Liver	Yorkshire-Landrace	Fasted 20 hours after resuscitation began
SAMN02676467	PRJNA240332	Liver	Yorkshire-Landrace	Carbohydrate Prefed Baseline
SAMN02676468	PRJNA240332	Liver	Yorkshire-Landrace	Fasted 8 hours after resuscitation began
SAMN02676469	PRJNA240332	Liver	Yorkshire-Landrace	Carbohydrate Prefed 2 hours after resuscitation began
SAMN02676470	PRJNA240332	Liver	Yorkshire-Landrace	Carbohydrate Prefed Baseline
SAMN02676471	PRJNA240332	Liver	Yorkshire-Landrace	Fasted 20 hours after resuscitation began
SAMN02676472	PRJNA240332	Liver	Yorkshire-Landrace	Fasted Baseline
SAMN02676473	PRJNA240332	Liver	Yorkshire-Landrace	Fasted 20 hours after resuscitation began
SAMN02676474	PRJNA240332	Liver	Yorkshire-Landrace	Fasted 8 hours after resuscitation began
SAMN02676475	PRJNA240332	Liver	Yorkshire-Landrace	Fasted 2 hours after resuscitation began
SAMN02676476	PRJNA240332	Liver	Yorkshire-Landrace	Fasted 8 hours after resuscitation began
SAMN02676477	PRJNA240332	Liver	Yorkshire-Landrace	Fasted 8 hours after resuscitation began
SAMN02676478	PRJNA240332	Liver	Yorkshire-Landrace	Fasted 20 hours after resuscitation began
SAMN02676479	PRJNA240332	Liver	Yorkshire-Landrace	Fasted Baseline
SAMN02676480	PRJNA240332	Liver	Yorkshire-Landrace	Fasted 2 hours after resuscitation began
SAMN02676481	PRJNA240332	Liver	Yorkshire-Landrace	Fasted 2 hours after resuscitation began
SAMN02676482	PRJNA240332	Liver	Yorkshire-Landrace	Fasted Baseline
SAMN02676483	PRJNA240332	Liver	Yorkshire-Landrace	Fasted Baseline
SAMN02676484	PRJNA240332	Liver	Yorkshire-Landrace	Carbohydrate Prefed 20 hours after resuscitation began
SAMN02676485	PRJNA240332	Liver	Yorkshire-Landrace	Carbohydrate Prefed 8 hours after resuscitation began
SAMN02676486	PRJNA240332	Liver	Yorkshire-Landrace	Fasted 20 hours after resuscitation began
SAMN02676487	PRJNA240332	Liver	Yorkshire-Landrace	Fasted 2 hours after resuscitation began
SAMN02676488	PRJNA240332	Liver	Yorkshire-Landrace	Fasted 8 hours after resuscitation began
SAMN02676489	PRJNA240332	Liver	Yorkshire-Landrace	Fasted 2 hours after resuscitation began
SAMN02676490	PRJNA240332	Liver	Yorkshire-Landrace	Fasted 2 hours after resuscitation began
SAMN02676491	PRJNA240332	Liver	Yorkshire-Landrace	Fasted 20 hours after resuscitation began
SAMN02676492	PRJNA240332	Liver	Yorkshire-Landrace	Fasted 2 hours after resuscitation began
SAMN02676493	PRJNA240332	Liver	Yorkshire-Landrace	Carbohydrate Prefed 8 hours after resuscitation began
SAMN02676494	PRJNA240332	Liver	Yorkshire-Landrace	Fasted Baseline
SAMN02676495	PRJNA240332	Liver	Yorkshire-Landrace	Fasted Baseline
SAMN02676496	PRJNA240332	Liver	Yorkshire-Landrace	Fasted Baseline
SAMN02676497	PRJNA240332	Liver	Yorkshire-Landrace	Fasted 8 hours after resuscitation began
SAMN02676498	PRJNA240332	Liver	Yorkshire-Landrace	Carbohydrate Prefed Baseline
SAMN02676499	PRJNA240332	Liver	Yorkshire-Landrace	Fasted 8 hours after resuscitation began
SAMN02676500	PRJNA240332	Liver	Yorkshire-Landrace	Carbohydrate Prefed 20 hours after resuscitation began
SAMN02676501	PRJNA240332	Liver	Yorkshire-Landrace	Fasted 20 hours after resuscitation began
SAMN02676502	PRJNA240332	Liver	Yorkshire-Landrace	Carbohydrate Prefed 2 hours after resuscitation began
SAMN02676503	PRJNA240332	Liver	Yorkshire-Landrace	Fasted 20 hours after resuscitation began
SAMN02676504	PRJNA240332	Liver	Yorkshire-Landrace	Fasted Baseline
SAMN02676505	PRJNA240332	Liver	Yorkshire-Landrace	Fasted 8 hours after resuscitation began
SAMN02676506	PRJNA240332	Liver	Yorkshire-Landrace	Fasted 2 hours after resuscitation began
SAMN02676507	PRJNA240332	Liver	Yorkshire-Landrace	Fasted Baseline
SAMN02676508	PRJNA240332	Liver	Yorkshire-Landrace	Fasted 2 hours after resuscitation began
SAMN02676509	PRJNA240332	Liver	Yorkshire-Landrace	Fasted 8 hours after resuscitation began
SAMN02676510	PRJNA240332	Liver	Yorkshire-Landrace	Fasted 20 hours after resuscitation began
SAMN02676511	PRJNA240332	Liver	Yorkshire-Landrace	Fasted 2 hours after resuscitation began
SAMN02676512	PRJNA240332	Liver	Yorkshire-Landrace	Fasted Baseline
SAMN02676513	PRJNA240332	Liver	Yorkshire-Landrace	Fasted 8 hours after resuscitation began
SAMN02676514	PRJNA240332	Liver	Yorkshire-Landrace	Fasted 8 hours after resuscitation began
SAMN02676515	PRJNA240332	Liver	Yorkshire-Landrace	Fasted 2 hours after resuscitation began
SAMN02676516	PRJNA240332	Liver	Yorkshire-Landrace	Fasted Baseline
SAMN02676517	PRJNA240332	Liver	Yorkshire-Landrace	Fasted 20 hours after resuscitation began
SAMN02676518	PRJNA240332	Liver	Yorkshire-Landrace	Fasted 20 hours after resuscitation began
SAMN02676519	PRJNA240332	Liver	Yorkshire-Landrace	Carbohydrate Prefed 20 hours after resuscitation began
SAMN02676520	PRJNA240332	Liver	Yorkshire-Landrace	Fasted 2 hours after resuscitation began
SAMN02676521	PRJNA240332	Liver	Yorkshire-Landrace	Fasted 2 hours after resuscitation began
SAMN02676522	PRJNA240332	Liver	Yorkshire-Landrace	Fasted 8 hours after resuscitation began
SAMN02676523	PRJNA240332	Liver	Yorkshire-Landrace	Fasted 20 hours after resuscitation began
SAMN02676524	PRJNA240332	Liver	Yorkshire-Landrace	Fasted Baseline
SAMN02676525	PRJNA240332	Liver	Yorkshire-Landrace	Fasted Baseline
SAMN02676526	PRJNA240332	Liver	Yorkshire-Landrace	Fasted 20 hours after resuscitation began
SAMN02676527	PRJNA240332	Liver	Yorkshire-Landrace	Fasted 2 hours after resuscitation began
SAMN02676528	PRJNA240332	Liver	Yorkshire-Landrace	Fasted 8 hours after resuscitation began
SAMN02676529	PRJNA240332	Liver	Yorkshire-Landrace	Fasted 20 hours after resuscitation began
SAMN02676530	PRJNA240332	Liver	Yorkshire-Landrace	Fasted 8 hours after resuscitation began
SAMN02676531	PRJNA240332	Liver	Yorkshire-Landrace	Fasted Baseline
SAMN02676532	PRJNA240332	Liver	Yorkshire-Landrace	Fasted Baseline
SAMN02676533	PRJNA240332	Liver	Yorkshire-Landrace	Fasted 20 hours after resuscitation began
SAMN02676534	PRJNA240332	Liver	Yorkshire-Landrace	Carbohydrate Prefed 8 hours after resuscitation began
SAMN02676535	PRJNA240332	Liver	Yorkshire-Landrace	Carbohydrate Prefed 2 hours after resuscitation began
SAMN02676536	PRJNA240332	Liver	Yorkshire-Landrace	Carbohydrate Prefed Baseline
SAMN02676538	PRJNA240332	Liver	Yorkshire-Landrace	Fasted 20 hours after resuscitation began
SAMN02676539	PRJNA240332	Liver	Yorkshire-Landrace	Fasted 2 hours after resuscitation began
SAMN02676540	PRJNA240332	Liver	Yorkshire-Landrace	Fasted Baseline
SAMN02676541	PRJNA240332	Liver	Yorkshire-Landrace	Fasted 2 hours after resuscitation began
SAMN02676542	PRJNA240332	Liver	Yorkshire-Landrace	Fasted 8 hours after resuscitation began
SAMN02676543	PRJNA240332	Liver	Yorkshire-Landrace	Carbohydrate Prefed 8 hours after resuscitation began
SAMN02676544	PRJNA240332	Liver	Yorkshire-Landrace	Fasted Baseline
SAMN02676545	PRJNA240332	Liver	Yorkshire-Landrace	Carbohydrate Prefed 20 hours after resuscitation began
SAMN02676546	PRJNA240332	Liver	Yorkshire-Landrace	Fasted 8 hours after resuscitation began
SAMN02676547	PRJNA240332	Liver	Yorkshire-Landrace	Carbohydrate Prefed Baseline
SAMN02676548	PRJNA240332	Liver	Yorkshire-Landrace	Carbohydrate Prefed 20 hours after resuscitation began
SAMN02676549	PRJNA240332	Liver	Yorkshire-Landrace	Fasted 2 hours after resuscitation began
SAMN02676550	PRJNA240332	Liver	Yorkshire-Landrace	Carbohydrate Prefed 2 hours after resuscitation began
SAMN03031511	PRJNA260632	Adipose	Duroc X Göttingen Minipig intercross	Low
SAMN03031512	PRJNA260632	Adipose	Duroc X Göttingen Minipig intercross	Low
SAMN03031513	PRJNA260632	Adipose	Duroc X Göttingen Minipig intercross	Low
SAMN03031514	PRJNA260632	Adipose	Duroc X Göttingen Minipig intercross	Low
SAMN03031515	PRJNA260632	Adipose	Duroc X Göttingen Minipig intercross	Low
SAMN03031516	PRJNA260632	Adipose	Duroc X Göttingen Minipig intercross	Low
SAMN03031517	PRJNA260632	Adipose	Duroc X Göttingen Minipig intercross	Low
SAMN03031518	PRJNA260632	Adipose	Duroc X Göttingen Minipig intercross	Low
SAMN03031519	PRJNA260632	Adipose	Duroc X Göttingen Minipig intercross	Low
SAMN03031520	PRJNA260632	Adipose	Duroc X Göttingen Minipig intercross	Low
SAMN03031521	PRJNA260632	Adipose	Duroc X Göttingen Minipig intercross	Low
SAMN03031522	PRJNA260632	Adipose	Duroc X Göttingen Minipig intercross	Low
SAMN03031523	PRJNA260632	Adipose	Duroc X Göttingen Minipig intercross	Mean
SAMN03031524	PRJNA260632	Adipose	Duroc X Göttingen Minipig intercross	Mean
SAMN03031525	PRJNA260632	Adipose	Duroc X Göttingen Minipig intercross	Mean
SAMN03031526	PRJNA260632	Adipose	Duroc X Göttingen Minipig intercross	Mean
SAMN03031527	PRJNA260632	Adipose	Duroc X Göttingen Minipig intercross	Mean
SAMN03031528	PRJNA260632	Adipose	Duroc X Göttingen Minipig intercross	Mean
SAMN03031529	PRJNA260632	Adipose	Duroc X Göttingen Minipig intercross	Mean
SAMN03031530	PRJNA260632	Adipose	Duroc X Göttingen Minipig intercross	Mean
SAMN03031531	PRJNA260632	Adipose	Duroc X Göttingen Minipig intercross	Mean
SAMN03031532	PRJNA260632	Adipose	Duroc X Göttingen Minipig intercross	Mean
SAMN03031533	PRJNA260632	Adipose	Duroc X Göttingen Minipig intercross	Mean
SAMN03031534	PRJNA260632	Adipose	Duroc X Göttingen Minipig intercross	Mean
SAMN03031535	PRJNA260632	Adipose	Duroc X Göttingen Minipig intercross	High
SAMN03031536	PRJNA260632	Adipose	Duroc X Göttingen Minipig intercross	High
SAMN03031537	PRJNA260632	Adipose	Duroc X Göttingen Minipig intercross	High
SAMN03031538	PRJNA260632	Adipose	Duroc X Göttingen Minipig intercross	High
SAMN03031539	PRJNA260632	Adipose	Duroc X Göttingen Minipig intercross	High
SAMN03031540	PRJNA260632	Adipose	Duroc X Göttingen Minipig intercross	High
SAMN03031541	PRJNA260632	Adipose	Duroc X Göttingen Minipig intercross	High
SAMN03031542	PRJNA260632	Adipose	Duroc X Göttingen Minipig intercross	High
SAMN03031543	PRJNA260632	Adipose	Duroc X Göttingen Minipig intercross	High
SAMN03031544	PRJNA260632	Adipose	Duroc X Göttingen Minipig intercross	High
SAMN03031545	PRJNA260632	Adipose	Duroc X Göttingen Minipig intercross	High
SAMN03031546	PRJNA260632	Adipose	Duroc X Göttingen Minipig intercross	High
SAMN03351774	PRJNA275632	Longissimus dorsi	Danbred 600 X Newsham
SAMN03351775	PRJNA275632	Longissimus dorsi	Danbred 600 X Newsham
SAMN03351777	PRJNA275632	Longissimus dorsi	Danbred 600 X Newsham
SAMN03351778	PRJNA275632	Adipose	Danbred 600 X Newsham
SAMN03351780	PRJNA275632	Longissimus dorsi	Danbred 600 X Newsham
SAMN03351785	PRJNA275632	Longissimus dorsi	Danbred 600 X Newsham
SAMN03351786	PRJNA275632	Adipose	Danbred 600 X Newsham
SAMN03351788	PRJNA275632	Longissimus dorsi	Danbred 600 X Newsham
SAMN03351789	PRJNA275632	Adipose	Danbred 600 X Newsham
SAMN03351790	PRJNA275632	Adipose	Danbred 600 X Newsham
SAMN03351791	PRJNA275632	Longissimus dorsi	Danbred 600 X Newsham
SAMN03351792	PRJNA275632	Longissimus dorsi	Danbred 600 X Newsham
SAMN03351793	PRJNA275632	Adipose	Danbred 600 X Newsham
SAMN03351794	PRJNA275632	Longissimus dorsi	Danbred 600 X Newsham
SAMN03351795	PRJNA275632	Longissimus dorsi	Danbred 600 X Newsham
SAMN03351796	PRJNA275632	Adipose	Danbred 600 X Newsham
SAMN03351797	PRJNA275632	Adipose	Danbred 600 X Newsham
SAMN03351798	PRJNA275632	Adipose	Danbred 600 X Newsham
SAMN03351799	PRJNA275632	Adipose	Danbred 600 X Newsham
SAMN03351800	PRJNA275632	Adipose	Danbred 600 X Newsham
SAMN03351801	PRJNA275632	Longissimus dorsi	Danbred 600 X Newsham
SAMN03351802	PRJNA275632	Longissimus dorsi	Danbred 600 X Newsham
SAMN03351804	PRJNA275632	Adipose	Danbred 600 X Newsham
SAMN03351806	PRJNA275632	Adipose	Danbred 600 X Newsham
SAMN03351807	PRJNA275632	Longissimus dorsi	Danbred 600 X Newsham
SAMN03351808	PRJNA275632	Longissimus dorsi	Danbred 600 X Newsham
SAMN03351810	PRJNA275632	Longissimus dorsi	Danbred 600 X Newsham
SAMN03351812	PRJNA275632	Longissimus dorsi	Danbred 600 X Newsham
SAMN03351815	PRJNA275632	Longissimus dorsi	Danbred 600 X Newsham
SAMN03351816	PRJNA275632	Adipose	Danbred 600 X Newsham
SAMN03351817	PRJNA275632	Adipose	Danbred 600 X Newsham
SAMN03351818	PRJNA275632	Adipose	Danbred 600 X Newsham
SAMN03351819	PRJNA275632	Adipose	Danbred 600 X Newsham
SAMN03351820	PRJNA275632	Adipose	Danbred 600 X Newsham
SAMN03351822	PRJNA275632	Adipose	Danbred 600 X Newsham
SAMN03490522	PRJNA281483	Adipose	Italian Large White	Normal
SAMN03490523	PRJNA281483	Adipose	Italian Large White	castrated
SAMN03490524	PRJNA281483	Adipose	Italian Large White	castrated
SAMN03490525	PRJNA281483	Adipose	Italian Large White	Normal
SAMN03490526	PRJNA281483	Adipose	Italian Large White	castrated
SAMN03490527	PRJNA281483	Adipose	Italian Large White	Normal
SAMN03490528	PRJNA281483	Adipose	Italian Large White	castrated
SAMN03490529	PRJNA281483	Adipose	Italian Large White	Normal
SAMN03490530	PRJNA281483	Adipose	Italian Large White	castrated
SAMN03490531	PRJNA281483	Adipose	Italian Large White	Normal
SAMN03490532	PRJNA281483	Adipose	Italian Large White	Normal
SAMN03490533	PRJNA281483	Adipose	Italian Large White	castrated
SAMN03490534	PRJNA281483	Adipose	Italian Large White	Normal
SAMN03490535	PRJNA281483	Adipose	Italian Large White	Normal
SAMN03490536	PRJNA281483	Adipose	Italian Large White	castrated
SAMN03490537	PRJNA281483	Adipose	Italian Large White	Normal
SAMN03490540	PRJNA281483	Adipose	Italian Large White	Normal
SAMN03490541	PRJNA281483	Adipose	Italian Large White	castrated
SAMN03782436	PRJNA287471	Adipose	landrace
SAMN03782438	PRJNA287471	Adipose	landrace
SAMN03782439	PRJNA287471	Adipose	landrace
SAMN03782440	PRJNA287471	Adipose	landrace
SAMN03782441	PRJNA287471	Adipose	landrace
SAMN03782442	PRJNA287471	Adipose	landrace
SAMN03893103	PRJNA290579	Endometrium	Landrace	INF
SAMN03893104	PRJNA290579	Endometrium	Landrace	INF
SAMN03893105	PRJNA290579	Endometrium	Landrace	INF
SAMN03893106	PRJNA290579	Endometrium	Landrace	INF
SAMN03893107	PRJNA290579	Endometrium	Landrace	INF
SAMN03893108	PRJNA290579	Endometrium	Landrace	INF
SAMN03893109	PRJNA290579	Endometrium	Landrace	INF
SAMN03893110	PRJNA290579	Endometrium	Landrace	INF
SAMN03893111	PRJNA290579	Endometrium	Landrace	INF
SAMN03893112	PRJNA290579	Endometrium	Landrace	MEC
SAMN03893113	PRJNA290579	Endometrium	Landrace	MEC
SAMN03893114	PRJNA290579	Endometrium	Landrace	MEC
SAMN03893116	PRJNA290579	Endometrium	Landrace	MEC
SAMN03893117	PRJNA290579	Endometrium	Landrace	MEC
SAMN03893118	PRJNA290579	Endometrium	Landrace	MEC
SAMN03893119	PRJNA290579	Endometrium	Landrace	MEC
SAMN03893120	PRJNA290579	Endometrium	Landrace	MEC
SAMN03893121	PRJNA290579	Endometrium	Landrace	MEC
SAMN03893122	PRJNA290579	Endometrium	Landrace	MEC
SAMN03893123	PRJNA290579	Endometrium	Landrace	MEC
SAMN03893124	PRJNA290579	Fetal thymus	Landrace	CON
SAMN03893125	PRJNA290579	Fetal thymus	Landrace	CON
SAMN03893126	PRJNA290579	Fetal thymus	Landrace	CON
SAMN03893127	PRJNA290579	Fetal thymus	Landrace	CON
SAMN03893128	PRJNA290579	Fetal thymus	Landrace	CON
SAMN03893129	PRJNA290579	Fetal thymus	Landrace	CON
SAMN03893130	PRJNA290579	Fetal thymus	Landrace	CON
SAMN03893131	PRJNA290579	Fetal thymus	Landrace	CON
SAMN03893132	PRJNA290579	Fetal thymus	Landrace	CON
SAMN03893133	PRJNA290579	Fetal thymus	Landrace	CON
SAMN03893134	PRJNA290579	Fetal thymus	Landrace	CON
SAMN03893135	PRJNA290579	Fetal thymus	Landrace	CON
SAMN03893136	PRJNA290579	Fetal thymus	Landrace	UNINF
SAMN03893137	PRJNA290579	Fetal thymus	Landrace	UNINF
SAMN03893138	PRJNA290579	Fetal thymus	Landrace	UNINF
SAMN03893139	PRJNA290579	Fetal thymus	Landrace	UNINF
SAMN03893140	PRJNA290579	Fetal thymus	Landrace	UNINF
SAMN03893141	PRJNA290579	Fetal thymus	Landrace	UNINF
SAMN03893142	PRJNA290579	Fetal thymus	Landrace	UNINF
SAMN03893143	PRJNA290579	Fetal thymus	Landrace	UNINF
SAMN03893144	PRJNA290579	Fetal thymus	Landrace	UNINF
SAMN03893145	PRJNA290579	Fetal thymus	Landrace	UNINF
SAMN03893146	PRJNA290579	Fetal thymus	Landrace	UNINF
SAMN03893147	PRJNA290579	Fetal thymus	Landrace	UNINF
SAMN03893148	PRJNA290579	Fetal thymus	Landrace	INF
SAMN03893149	PRJNA290579	Fetal thymus	Landrace	INF
SAMN03893150	PRJNA290579	Fetal thymus	Landrace	INF
SAMN03893151	PRJNA290579	Fetal thymus	Landrace	INF
SAMN03893152	PRJNA290579	Fetal thymus	Landrace	INF
SAMN03893153	PRJNA290579	Fetal thymus	Landrace	INF
SAMN03893154	PRJNA290579	Fetal thymus	Landrace	INF
SAMN03893155	PRJNA290579	Fetal thymus	Landrace	INF
SAMN03893156	PRJNA290579	Fetal thymus	Landrace	INF
SAMN03893157	PRJNA290579	Fetal thymus	Landrace	INF
SAMN03893158	PRJNA290579	Fetal thymus	Landrace	INF
SAMN03893160	PRJNA290579	Fetal thymus	Landrace	MEC
SAMN03893162	PRJNA290579	Fetal thymus	Landrace	MEC
SAMN03893163	PRJNA290579	Fetal thymus	Landrace	MEC
SAMN03893164	PRJNA290579	Fetal thymus	Landrace	MEC
SAMN03893165	PRJNA290579	Fetal thymus	Landrace	MEC
SAMN03893166	PRJNA290579	Fetal thymus	Landrace	MEC
SAMN03893167	PRJNA290579	Fetal thymus	Landrace	MEC
SAMN03893168	PRJNA290579	Fetal thymus	Landrace	MEC
SAMN03893169	PRJNA290579	Fetal thymus	Landrace	MEC
SAMN03893170	PRJNA290579	Fetal thymus	Landrace	MEC
SAMN03893171	PRJNA290579	Fetal thymus	Landrace	MEC
SAMN03893172	PRJNA290579	Endometrium	Landrace	CON
SAMN03893173	PRJNA290579	Endometrium	Landrace	CON
SAMN03893174	PRJNA290579	Endometrium	Landrace	CON
SAMN03893175	PRJNA290579	Endometrium	Landrace	CON
SAMN03893176	PRJNA290579	Endometrium	Landrace	CON
SAMN03893177	PRJNA290579	Endometrium	Landrace	CON
SAMN03893178	PRJNA290579	Endometrium	Landrace	CON
SAMN03893179	PRJNA290579	Endometrium	Landrace	CON
SAMN03893180	PRJNA290579	Endometrium	Landrace	CON
SAMN03893181	PRJNA290579	Endometrium	Landrace	CON
SAMN03893182	PRJNA290579	Endometrium	Landrace	CON
SAMN03893183	PRJNA290579	Endometrium	Landrace	CON
SAMN03893184	PRJNA290579	Endometrium	Landrace	UNINF
SAMN03893185	PRJNA290579	Endometrium	Landrace	UNINF
SAMN03893186	PRJNA290579	Endometrium	Landrace	UNINF
SAMN03893187	PRJNA290579	Endometrium	Landrace	UNINF
SAMN03893188	PRJNA290579	Endometrium	Landrace	UNINF
SAMN03893189	PRJNA290579	Endometrium	Landrace	UNINF
SAMN03893190	PRJNA290579	Endometrium	Landrace	UNINF
SAMN03893191	PRJNA290579	Endometrium	Landrace	UNINF
SAMN03893192	PRJNA290579	Endometrium	Landrace	UNINF
SAMN03893193	PRJNA290579	Endometrium	Landrace	UNINF
SAMN03893194	PRJNA290579	Endometrium	Landrace	UNINF
SAMN03893195	PRJNA290579	Endometrium	Landrace	UNINF
SAMN03893196	PRJNA290579	Endometrium	Landrace	INF
SAMN03893197	PRJNA290579	Endometrium	Landrace	INF
SAMN03893198	PRJNA290579	Endometrium	Landrace	INF
SAMN04123122	PRJNA297376	Ovary	Meishan	49 days post coitus
SAMN04123123	PRJNA297376	Ovary	Meishan	49 days post coitus
SAMN04123124	PRJNA297376	Ovary	Meishan	49 days post coitus
SAMN04123125	PRJNA297376	Ovary	Large White	49 days post coitus
SAMN04123126	PRJNA297376	Ovary	Large White	49 days post coitus
SAMN04123127	PRJNA297376	Ovary	Large White	49 days post coitus
SAMN04147096	PRJNA297855	Heart	Guizhou mini-pigs	postnatal 240 days
SAMN04147097	PRJNA297855	Liver	Guizhou mini-pigs	postnatal 240 days
SAMN04147098	PRJNA297855	Spleen	Guizhou mini-pigs	postnatal 240 days
SAMN04147099	PRJNA297855	Lung	Guizhou mini-pigs	postnatal 240 days
SAMN04147100	PRJNA297855	Kidney	Guizhou mini-pigs	postnatal 240 days
SAMN04147101	PRJNA297855	Testis	Guizhou mini-pigs	postnatal 240 days
SAMN04147102	PRJNA297855	Ovary	Guizhou mini-pigs	postnatal 240 days
SAMN04147103	PRJNA297855	Adipose	Guizhou mini-pigs	postnatal 240 days
SAMN04147104	PRJNA297855	Longissimus dorsi	Guizhou mini-pigs	postnatal 0 days
SAMN04147105	PRJNA297855	Longissimus dorsi	Guizhou mini-pigs	postnatal 30 days
SAMN04147106	PRJNA297855	Longissimus dorsi	Guizhou mini-pigs	postnatal 240 days
SAMN04147107	PRJNA297855	Multiple tissues	multiple breeds	multiple time points
SAMN04147108	PRJNA297855	Longissimus dorsi	multiple breeds	multiple time points
SAMN04287609	PRJNA303166	Peripheral blood		HFM_D0
SAMN04287610	PRJNA303166	Peripheral blood		HFM_D2
SAMN04287611	PRJNA303166	Peripheral blood		HFM_D2
SAMN04287612	PRJNA303166	Peripheral blood		HFM_D2
SAMN04287613	PRJNA303166	Peripheral blood		HFM_D2
SAMN04287614	PRJNA303166	Peripheral blood		HFM_D0
SAMN04287615	PRJNA303166	Peripheral blood		HFM_D0
SAMN04287616	PRJNA303166	Peripheral blood		HFM_D2
SAMN04287617	PRJNA303166	Peripheral blood		HFM_D2
SAMN04287618	PRJNA303166	Peripheral blood		HFM_D2
SAMN04287619	PRJNA303166	Peripheral blood		HFM_D2
SAMN04287620	PRJNA303166	Peripheral blood		HFM_D6
SAMN04287621	PRJNA303166	Peripheral blood		HFM_D6
SAMN04287622	PRJNA303166	Peripheral blood		HFM_D6
SAMN04287623	PRJNA303166	Peripheral blood		HFM_D6
SAMN04287624	PRJNA303166	Peripheral blood		HFM_D6
SAMN04287625	PRJNA303166	Peripheral blood		HFM_D6
SAMN04287626	PRJNA303166	Peripheral blood		HFM_D6
SAMN04287627	PRJNA303166	Peripheral blood		HFM_D6
SAMN04287628	PRJNA303166	Peripheral blood		LFM_D0
SAMN04287629	PRJNA303166	Peripheral blood		LFM_D0
SAMN04287630	PRJNA303166	Peripheral blood		LFM_D0
SAMN04287631	PRJNA303166	Peripheral blood		LFM_D0
SAMN04287632	PRJNA303166	Peripheral blood		LFM_D0
SAMN04287633	PRJNA303166	Peripheral blood		LFM_D0
SAMN04287634	PRJNA303166	Peripheral blood		LFM_D0
SAMN04287635	PRJNA303166	Peripheral blood		LFM_D0
SAMN04287636	PRJNA303166	Peripheral blood		LFM_D2
SAMN04287637	PRJNA303166	Peripheral blood		LFM_D2
SAMN04287638	PRJNA303166	Peripheral blood		LFM_D2
SAMN04287639	PRJNA303166	Peripheral blood		LFM_D2
SAMN04287640	PRJNA303166	Peripheral blood		LFM_D2
SAMN04287641	PRJNA303166	Peripheral blood		LFM_D2
SAMN04287642	PRJNA303166	Peripheral blood		LFM_D2
SAMN04287643	PRJNA303166	Peripheral blood		LFM_D2
SAMN04287644	PRJNA303166	Peripheral blood		LFM_D6
SAMN04287645	PRJNA303166	Peripheral blood		LFM_D6
SAMN04287646	PRJNA303166	Peripheral blood		LFM_D6
SAMN04287647	PRJNA303166	Peripheral blood		LFM_D6
SAMN04287648	PRJNA303166	Peripheral blood		LFM_D6
SAMN04287649	PRJNA303166	Peripheral blood		LFM_D6
SAMN04287650	PRJNA303166	Peripheral blood		LFM_D6
SAMN04287651	PRJNA303166	Peripheral blood		LFM_D6
SAMN04287652	PRJNA303166	Peripheral blood		HFM_D0
SAMN04287654	PRJNA303166	Peripheral blood		HFM_D0
SAMN04287655	PRJNA303166	Peripheral blood		HFM_D0
SAMN04287656	PRJNA303166	Peripheral blood		HFM_D0
SAMN04327535	PRJNA305529	Liver	Iberian x Landrace crosses	high growth and fatness
SAMN04327536	PRJNA305529	Liver	Iberian x Landrace crosses	high growth and fatness
SAMN04327537	PRJNA305529	Liver	Iberian x Landrace crosses	high growth and fatness
SAMN04327538	PRJNA305529	Liver	Iberian x Landrace crosses	high growth and fatness
SAMN04327539	PRJNA305529	Liver	Iberian x Landrace crosses	high growth and fatness
SAMN04327540	PRJNA305529	Liver	Iberian x Landrace crosses	low growth and fatness
SAMN04327541	PRJNA305529	Liver	Iberian x Landrace crosses	low growth and fatness
SAMN04327542	PRJNA305529	Liver	Iberian x Landrace crosses	low growth and fatness
SAMN04327543	PRJNA305529	Liver	Iberian x Landrace crosses	low growth and fatness
SAMN04327544	PRJNA305529	Liver	Iberian x Landrace crosses	low growth and fatness
SAMN04420592	PRJNA309102	Longissimus dorsi	Large White	1 day
SAMN04420593	PRJNA309102	Longissimus dorsi	Large White	1 day
SAMN04420594	PRJNA309102	Longissimus dorsi	Large White	1 day
SAMN04420595	PRJNA309102	Longissimus dorsi	Large White	90 day
SAMN04420596	PRJNA309102	Longissimus dorsi	Large White	90 day
SAMN04420597	PRJNA309102	Longissimus dorsi	Large White	90 day
SAMN04420598	PRJNA309102	Longissimus dorsi	Large White	180 day
SAMN04420599	PRJNA309102	Longissimus dorsi	Large White	180 day
SAMN04420600	PRJNA309102	Longissimus dorsi	Large White	180 day
SAMN04420601	PRJNA309102	Longissimus dorsi	Mashen	1 day
SAMN04420602	PRJNA309102	Longissimus dorsi	Mashen	1 day
SAMN04420603	PRJNA309102	Longissimus dorsi	Mashen	1 day
SAMN04420604	PRJNA309102	Longissimus dorsi	Mashen	90 day
SAMN04420605	PRJNA309102	Longissimus dorsi	Mashen	90 day
SAMN04420606	PRJNA309102	Longissimus dorsi	Mashen	90 day
SAMN04420607	PRJNA309102	Longissimus dorsi	Mashen	180 day
SAMN04420608	PRJNA309102	Longissimus dorsi	Mashen	180 day
SAMN04420609	PRJNA309102	Longissimus dorsi	Mashen	180 day
SAMN04461352	PRJNA311061	Peripheral blood	Large White x Landrace Cross
SAMN04461353	PRJNA311061	Peripheral blood	Large White x Landrace Cross
SAMN04461357	PRJNA311061	Peripheral blood	Large White x Landrace Cross
SAMN04461358	PRJNA311061	Peripheral blood	Large White x Landrace Cross
SAMN04461360	PRJNA311061	Peripheral blood	Large White x Landrace Cross
SAMN04461361	PRJNA311061	Peripheral blood	Large White x Landrace Cross
SAMN04461362	PRJNA311061	Peripheral blood	Large White x Landrace Cross
SAMN04461363	PRJNA311061	Peripheral blood	Large White x Landrace Cross
SAMN04461364	PRJNA311061	Peripheral blood	Large White x Landrace Cross
SAMN04461365	PRJNA311061	Peripheral blood	Large White x Landrace Cross
SAMN04461368	PRJNA311061	Peripheral blood	Large White x Landrace Cross
SAMN04461369	PRJNA311061	Peripheral blood	Large White x Landrace Cross
SAMN04461370	PRJNA311061	Peripheral blood	Large White x Landrace Cross
SAMN04461371	PRJNA311061	Peripheral blood	Large White x Landrace Cross
SAMN04461372	PRJNA311061	Peripheral blood	Large White x Landrace Cross
SAMN04461374	PRJNA311061	Peripheral blood	Large White x Landrace Cross
SAMN04461375	PRJNA311061	Peripheral blood	Large White x Landrace Cross
SAMN04461376	PRJNA311061	Peripheral blood	Large White x Landrace Cross
SAMN04461378	PRJNA311061	Peripheral blood	Large White x Landrace Cross
SAMN04461379	PRJNA311061	Peripheral blood	Large White x Landrace Cross
SAMN04461381	PRJNA311061	Peripheral blood	Large White x Landrace Cross
SAMN04461382	PRJNA311061	Peripheral blood	Large White x Landrace Cross
SAMN04461386	PRJNA311061	Peripheral blood	Large White x Landrace Cross
SAMN04461387	PRJNA311061	Peripheral blood	Large White x Landrace Cross
SAMN04461388	PRJNA311061	Peripheral blood	Large White x Landrace Cross
SAMN04461389	PRJNA311061	Peripheral blood	Large White x Landrace Cross
SAMN04461390	PRJNA311061	Peripheral blood	Large White x Landrace Cross
SAMN04461391	PRJNA311061	Peripheral blood	Large White x Landrace Cross
SAMN04461392	PRJNA311061	Peripheral blood	Large White x Landrace Cross
SAMN04461393	PRJNA311061	Peripheral blood	Large White x Landrace Cross
SAMN04461395	PRJNA311061	Peripheral blood	Large White x Landrace Cross
SAMN04461396	PRJNA311061	Peripheral blood	Large White x Landrace Cross
SAMN04461399	PRJNA311061	Peripheral blood	Large White x Landrace Cross
SAMN04461400	PRJNA311061	Peripheral blood	Large White x Landrace Cross
SAMN04461402	PRJNA311061	Peripheral blood	Large White x Landrace Cross
SAMN04461404	PRJNA311061	Peripheral blood	Large White x Landrace Cross
SAMN04461405	PRJNA311061	Peripheral blood	Large White x Landrace Cross
SAMN04461406	PRJNA311061	Peripheral blood	Large White x Landrace Cross
SAMN04461407	PRJNA311061	Peripheral blood	Large White x Landrace Cross
SAMN04461408	PRJNA311061	Peripheral blood	Large White x Landrace Cross
SAMN04461409	PRJNA311061	Peripheral blood	Large White x Landrace Cross
SAMN04461410	PRJNA311061	Peripheral blood	Large White x Landrace Cross
SAMN04461411	PRJNA311061	Peripheral blood	Large White x Landrace Cross
SAMN04461412	PRJNA311061	Peripheral blood	Large White x Landrace Cross
SAMN04461413	PRJNA311061	Peripheral blood	Large White x Landrace Cross
SAMN04461415	PRJNA311061	Peripheral blood	Large White x Landrace Cross
SAMN04461416	PRJNA311061	Peripheral blood	Large White x Landrace Cross
SAMN04461417	PRJNA311061	Peripheral blood	Large White x Landrace Cross
SAMN04461418	PRJNA311061	Peripheral blood	Large White x Landrace Cross
SAMN04461419	PRJNA311061	Peripheral blood	Large White x Landrace Cross
SAMN04461421	PRJNA311061	Peripheral blood	Large White x Landrace Cross
SAMN04461423	PRJNA311061	Peripheral blood	Large White x Landrace Cross
SAMN04461424	PRJNA311061	Peripheral blood	Large White x Landrace Cross
SAMN04461425	PRJNA311061	Peripheral blood	Large White x Landrace Cross
SAMN04461426	PRJNA311061	Peripheral blood	Large White x Landrace Cross
SAMN04461427	PRJNA311061	Peripheral blood	Large White x Landrace Cross
SAMN04484923	PRJNA311523	Longissimus dorsi	Tibetan wild boar
SAMN04484924	PRJNA311523	Psoas	Tibetan wild boar
SAMN04484925	PRJNA311523	Ovary	Landrace
SAMN04484926	PRJNA311523	Multiple tissues	Landrace
SAMN04484927	PRJNA311523	Spleen	Large White
SAMN04484928	PRJNA311523	Lung	Large White
SAMN04484929	PRJNA311523	Kidney	Large White
SAMN04484930	PRJNA311523	Psoas	Large White
SAMN04484931	PRJNA311523	Longissimus dorsi	Large White
SAMN04484932	PRJNA311523	Adipose	Large White
SAMN04484933	PRJNA311523	Ovary	Large White
SAMN04484934	PRJNA311523	Multiple tissues	Large White
SAMN04484935	PRJNA311523	Heart	Piétrain
SAMN04484936	PRJNA311523	Liver	Piétrain
SAMN04484937	PRJNA311523	Spleen	Piétrain
SAMN04484938	PRJNA311523	Lung	Piétrain
SAMN04484939	PRJNA311523	Kidney	Piétrain
SAMN04484940	PRJNA311523	Psoas	Piétrain
SAMN04484941	PRJNA311523	Longissimus dorsi	Piétrain
SAMN04484942	PRJNA311523	Adipose	Piétrain
SAMN04484943	PRJNA311523	Ovary	Piétrain
SAMN04484944	PRJNA311523	Multiple tissues	Piétrain
SAMN04484945	PRJNA311523	Heart	Bamei
SAMN04484946	PRJNA311523	Liver	Bamei
SAMN04484947	PRJNA311523	Spleen	Bamei
SAMN04484948	PRJNA311523	Lung	Bamei
SAMN04484949	PRJNA311523	Kidney	Bamei
SAMN04484950	PRJNA311523	Heart	Jinhua
SAMN04484951	PRJNA311523	Liver	Jinhua
SAMN04484952	PRJNA311523	Spleen	Jinhua
SAMN04484953	PRJNA311523	Lung	Jinhua
SAMN04484954	PRJNA311523	Psoas	Bamei
SAMN04484955	PRJNA311523	Heart	Berkshire
SAMN04484956	PRJNA311523	Liver	Berkshire
SAMN04484957	PRJNA311523	Spleen	Berkshire
SAMN04484958	PRJNA311523	Lung	Berkshire
SAMN04484959	PRJNA311523	Kidney	Berkshire
SAMN04484960	PRJNA311523	Psoas	Berkshire
SAMN04484961	PRJNA311523	Longissimus dorsi	Berkshire
SAMN04484962	PRJNA311523	Adipose	Berkshire
SAMN04484963	PRJNA311523	Ovary	Berkshire
SAMN04484964	PRJNA311523	Multiple tissues	Berkshire
SAMN04484965	PRJNA311523	Heart	Hampshire
SAMN04484966	PRJNA311523	Liver	Hampshire
SAMN04484967	PRJNA311523	Spleen	Hampshire
SAMN04484968	PRJNA311523	Lung	Hampshire
SAMN04484969	PRJNA311523	Kidney	Hampshire
SAMN04484970	PRJNA311523	Psoas	Hampshire
SAMN04484971	PRJNA311523	Longissimus dorsi	Hampshire
SAMN04484972	PRJNA311523	Adipose	Hampshire
SAMN04484973	PRJNA311523	Ovary	Hampshire
SAMN04484974	PRJNA311523	Multiple tissues	Hampshire
SAMN04484975	PRJNA311523	Heart	Landrace
SAMN04484976	PRJNA311523	Liver	Landrace
SAMN04484977	PRJNA311523	Heart	Large White
SAMN04484978	PRJNA311523	Liver	Large White
SAMN04484979	PRJNA311523	Spleen	Landrace
SAMN04484980	PRJNA311523	Lung	Landrace
SAMN04484981	PRJNA311523	Kidney	Landrace
SAMN04484982	PRJNA311523	Psoas	Landrace
SAMN04484983	PRJNA311523	Longissimus dorsi	Landrace
SAMN04484984	PRJNA311523	Adipose	Landrace
SAMN04484985	PRJNA311523	Longissimus dorsi	Bamei
SAMN04484986	PRJNA311523	Adipose	Bamei
SAMN04484987	PRJNA311523	Ovary	Bamei
SAMN04484988	PRJNA311523	Multiple tissues	Bamei
SAMN04484989	PRJNA311523	Kidney	Jinhua
SAMN04484990	PRJNA311523	Psoas	Jinhua
SAMN04484991	PRJNA311523	Longissimus dorsi	Jinhua
SAMN04484992	PRJNA311523	Adipose	Jinhua
SAMN04484993	PRJNA311523	Ovary	Jinhua
SAMN04484994	PRJNA311523	Multiple tissues	Jinhua
SAMN04484995	PRJNA311523	Heart	Meishan
SAMN04484996	PRJNA311523	Liver	Meishan
SAMN04484997	PRJNA311523	Spleen	Meishan
SAMN04484998	PRJNA311523	Lung	Meishan
SAMN04484999	PRJNA311523	Kidney	Meishan
SAMN04485000	PRJNA311523	Psoas	Meishan
SAMN04485001	PRJNA311523	Longissimus dorsi	Meishan
SAMN04485002	PRJNA311523	Adipose	Meishan
SAMN04485003	PRJNA311523	Ovary	Meishan
SAMN04485004	PRJNA311523	Multiple tissues	Meishan
SAMN04485005	PRJNA311523	Heart	Rongchang
SAMN04485006	PRJNA311523	Liver	Rongchang
SAMN04485007	PRJNA311523	Spleen	Rongchang
SAMN04485008	PRJNA311523	Kidney	Rongchang
SAMN04485009	PRJNA311523	Psoas	Rongchang
SAMN04485010	PRJNA311523	Longissimus dorsi	Rongchang
SAMN04485011	PRJNA311523	Adipose	Rongchang
SAMN04485012	PRJNA311523	Ovary	Rongchang
SAMN04485013	PRJNA311523	Multiple tissues	Rongchang
SAMN04485014	PRJNA311523	Spleen	Tibetan wild boar
SAMN04521281	PRJNA313448	Peripheral blood		4 DPI
SAMN04521282	PRJNA313448	Peripheral blood		7 DPI
SAMN04521283	PRJNA313448	Peripheral blood		0 DPI
SAMN04521284	PRJNA313448	Peripheral blood		10 DPI
SAMN04521285	PRJNA313448	Peripheral blood		21 DPI
SAMN04521286	PRJNA313448	Peripheral blood		28 DPI
SAMN04521287	PRJNA313448	Peripheral blood		4 DPI
SAMN04521288	PRJNA313448	Peripheral blood		7 DPI
SAMN04521289	PRJNA313448	Peripheral blood		0 DPI
SAMN04521290	PRJNA313448	Peripheral blood		10 DPI
SAMN04521291	PRJNA313448	Peripheral blood		14 DPI
SAMN04521292	PRJNA313448	Peripheral blood		28 DPI
SAMN04521293	PRJNA313448	Peripheral blood		4 DPI
SAMN04521294	PRJNA313448	Peripheral blood		7 DPI
SAMN04521295	PRJNA313448	Peripheral blood		0 DPI
SAMN04521296	PRJNA313448	Peripheral blood		10 DPI
SAMN04521297	PRJNA313448	Peripheral blood		14 DPI
SAMN04521298	PRJNA313448	Peripheral blood		21 DPI
SAMN04521299	PRJNA313448	Peripheral blood		28 DPI
SAMN04521300	PRJNA313448	Peripheral blood		4 DPI
SAMN04521301	PRJNA313448	Peripheral blood		7 DPI
SAMN04521302	PRJNA313448	Peripheral blood		10 DPI
SAMN04521303	PRJNA313448	Peripheral blood		14 DPI
SAMN04521304	PRJNA313448	Peripheral blood		28 DPI
SAMN04521305	PRJNA313448	Peripheral blood		4 DPI
SAMN04521306	PRJNA313448	Peripheral blood		7 DPI
SAMN04521307	PRJNA313448	Peripheral blood		0 DPI
SAMN04521308	PRJNA313448	Peripheral blood		10 DPI
SAMN04521309	PRJNA313448	Peripheral blood		14 DPI
SAMN04521310	PRJNA313448	Peripheral blood		4 DPI
SAMN04521311	PRJNA313448	Peripheral blood		7 DPI
SAMN04521312	PRJNA313448	Peripheral blood		0 DPI
SAMN04521313	PRJNA313448	Peripheral blood		21 DPI
SAMN04521314	PRJNA313448	Peripheral blood		4 DPI
SAMN04521315	PRJNA313448	Peripheral blood		7 DPI
SAMN04521316	PRJNA313448	Peripheral blood		0 DPI
SAMN04521317	PRJNA313448	Peripheral blood		10 DPI
SAMN04521318	PRJNA313448	Peripheral blood		14 DPI
SAMN04521319	PRJNA313448	Peripheral blood		21 DPI
SAMN04521320	PRJNA313448	Peripheral blood		28 DPI
SAMN04521321	PRJNA313448	Peripheral blood		4 DPI
SAMN04521322	PRJNA313448	Peripheral blood		7 DPI
SAMN04521323	PRJNA313448	Peripheral blood		0 DPI
SAMN04521324	PRJNA313448	Peripheral blood		10 DPI
SAMN04521325	PRJNA313448	Peripheral blood		14 DPI
SAMN04521326	PRJNA313448	Peripheral blood		21 DPI
SAMN04521327	PRJNA313448	Peripheral blood		28 DPI
SAMN04521328	PRJNA313448	Peripheral blood		4 DPI
SAMN04521329	PRJNA313448	Peripheral blood		7 DPI
SAMN04521330	PRJNA313448	Peripheral blood		0 DPI
SAMN04521331	PRJNA313448	Peripheral blood		10 DPI
SAMN04521332	PRJNA313448	Peripheral blood		14 DPI
SAMN04521333	PRJNA313448	Peripheral blood		21 DPI
SAMN04521334	PRJNA313448	Peripheral blood		28 DPI
SAMN04521335	PRJNA313448	Peripheral blood		4 DPI
SAMN04521336	PRJNA313448	Peripheral blood		7 DPI
SAMN04521337	PRJNA313448	Peripheral blood		10 DPI
SAMN04521338	PRJNA313448	Peripheral blood		4 DPI
SAMN04521339	PRJNA313448	Peripheral blood		7 DPI
SAMN04521340	PRJNA313448	Peripheral blood		28 DPI
SAMN04521341	PRJNA313448	Peripheral blood		4 DPI
SAMN04521342	PRJNA313448	Peripheral blood		7 DPI
SAMN04521343	PRJNA313448	Peripheral blood		0 DPI
SAMN04521344	PRJNA313448	Peripheral blood		10 DPI
SAMN04521345	PRJNA313448	Peripheral blood		14 DPI
SAMN04521346	PRJNA313448	Peripheral blood		21 DPI
SAMN04521347	PRJNA313448	Peripheral blood		28 DPI
SAMN04521348	PRJNA313448	Peripheral blood		4 DPI
SAMN04521349	PRJNA313448	Peripheral blood		7 DPI
SAMN04521350	PRJNA313448	Peripheral blood		0 DPI
SAMN04521351	PRJNA313448	Peripheral blood		10 DPI
SAMN04521352	PRJNA313448	Peripheral blood		14 DPI
SAMN04521353	PRJNA313448	Peripheral blood		21 DPI
SAMN04521354	PRJNA313448	Peripheral blood		28 DPI
SAMN04521355	PRJNA313448	Peripheral blood		4 DPI
SAMN04521356	PRJNA313448	Peripheral blood		7 DPI
SAMN04521357	PRJNA313448	Peripheral blood		0 DPI
SAMN04521358	PRJNA313448	Peripheral blood		10 DPI
SAMN04521359	PRJNA313448	Peripheral blood		14 DPI
SAMN04521360	PRJNA313448	Peripheral blood		21 DPI
SAMN04521361	PRJNA313448	Peripheral blood		4 DPI
SAMN04521362	PRJNA313448	Peripheral blood		11 DPI
SAMN04521363	PRJNA313448	Peripheral blood		14 DPI
SAMN04521364	PRJNA313448	Peripheral blood		7 DPI
SAMN04521365	PRJNA313448	Peripheral blood		0 DPI
SAMN04521366	PRJNA313448	Peripheral blood		10 DPI
SAMN04521367	PRJNA313448	Peripheral blood		14 DPI
SAMN04521368	PRJNA313448	Peripheral blood		21 DPI
SAMN04521369	PRJNA313448	Peripheral blood		28 DPI
SAMN04521370	PRJNA313448	Peripheral blood		7 DPI
SAMN04521371	PRJNA313448	Peripheral blood		0 DPI
SAMN04521372	PRJNA313448	Peripheral blood		10 DPI
SAMN04521373	PRJNA313448	Peripheral blood		14 DPI
SAMN04521374	PRJNA313448	Peripheral blood		21 DPI
SAMN04521375	PRJNA313448	Peripheral blood		28 DPI
SAMN04521376	PRJNA313448	Peripheral blood		4 DPI
SAMN04521377	PRJNA313448	Peripheral blood		7 DPI
SAMN04521378	PRJNA313448	Peripheral blood		0 DPI
SAMN04521379	PRJNA313448	Peripheral blood		10 DPI
SAMN04521380	PRJNA313448	Peripheral blood		14 DPI
SAMN04521381	PRJNA313448	Peripheral blood		21 DPI
SAMN04521382	PRJNA313448	Peripheral blood		28 DPI
SAMN04521383	PRJNA313448	Peripheral blood		4 DPI
SAMN04521384	PRJNA313448	Peripheral blood		7 DPI
SAMN04521385	PRJNA313448	Peripheral blood		0 DPI
SAMN04521386	PRJNA313448	Peripheral blood		10 DPI
SAMN04521387	PRJNA313448	Peripheral blood		14 DPI
SAMN04521388	PRJNA313448	Peripheral blood		21 DPI
SAMN04521389	PRJNA313448	Peripheral blood		28 DPI
SAMN04521390	PRJNA313448	Peripheral blood		4 DPI
SAMN04521391	PRJNA313448	Peripheral blood		7 DPI
SAMN04521392	PRJNA313448	Peripheral blood		0 DPI
SAMN04521393	PRJNA313448	Peripheral blood		10 DPI
SAMN04521394	PRJNA313448	Peripheral blood		10 DPI
SAMN04521395	PRJNA313448	Peripheral blood		14 DPI
SAMN04521396	PRJNA313448	Peripheral blood		21 DPI
SAMN04521397	PRJNA313448	Peripheral blood		28 DPI
SAMN04521398	PRJNA313448	Peripheral blood		14 DPI
SAMN04521399	PRJNA313448	Peripheral blood		21 DPI
SAMN04521400	PRJNA313448	Peripheral blood		28 DPI
SAMN04521401	PRJNA313448	Peripheral blood		4 DPI
SAMN04521402	PRJNA313448	Peripheral blood		7 DPI
SAMN04521403	PRJNA313448	Peripheral blood		0 DPI
SAMN04521404	PRJNA313448	Peripheral blood		4 DPI
SAMN04521405	PRJNA313448	Peripheral blood		7 DPI
SAMN04521406	PRJNA313448	Peripheral blood		0 DPI
SAMN04521407	PRJNA313448	Peripheral blood		10 DPI
SAMN04521408	PRJNA313448	Peripheral blood		14 DPI
SAMN04521409	PRJNA313448	Peripheral blood		21 DPI
SAMN04521410	PRJNA313448	Peripheral blood		28 DPI
SAMN04521411	PRJNA313448	Peripheral blood		4 DPI
SAMN04521412	PRJNA313448	Peripheral blood		7 DPI
SAMN04521413	PRJNA313448	Peripheral blood		10 DPI
SAMN04521414	PRJNA313448	Peripheral blood		14 DPI
SAMN04521415	PRJNA313448	Peripheral blood		21 DPI
SAMN04521416	PRJNA313448	Peripheral blood		28 DPI
SAMN04521417	PRJNA313448	Peripheral blood		4 DPI
SAMN04521418	PRJNA313448	Peripheral blood		7 DPI
SAMN04521419	PRJNA313448	Peripheral blood		0 DPI
SAMN04521420	PRJNA313448	Peripheral blood		10 DPI
SAMN04521421	PRJNA313448	Peripheral blood		14 DPI
SAMN04521422	PRJNA313448	Peripheral blood		21 DPI
SAMN04521423	PRJNA313448	Peripheral blood		28 DPI
SAMN04521424	PRJNA313448	Peripheral blood		4 DPI
SAMN04521425	PRJNA313448	Peripheral blood		7 DPI
SAMN04521426	PRJNA313448	Peripheral blood		0 DPI
SAMN04521427	PRJNA313448	Peripheral blood		10 DPI
SAMN04521428	PRJNA313448	Peripheral blood		14 DPI
SAMN04521429	PRJNA313448	Peripheral blood		21 DPI
SAMN04521431	PRJNA313448	Peripheral blood		14 DPI
SAMN04521432	PRJNA313448	Peripheral blood		21 DPI
SAMN04521433	PRJNA313448	Peripheral blood		28 DPI
SAMN04521434	PRJNA313448	Peripheral blood		0 DPI
SAMN04521435	PRJNA313448	Peripheral blood		10 DPI
SAMN04521436	PRJNA313448	Peripheral blood		14 DPI
SAMN04521437	PRJNA313448	Peripheral blood		21 DPI
SAMN04521438	PRJNA313448	Peripheral blood		28 DPI
SAMN04521439	PRJNA313448	Peripheral blood		4 DPI
SAMN04521440	PRJNA313448	Peripheral blood		7 DPI
SAMN04521441	PRJNA313448	Peripheral blood		0 DPI
SAMN04521442	PRJNA313448	Peripheral blood		10 DPI
SAMN04521443	PRJNA313448	Peripheral blood		14 DPI
SAMN04521444	PRJNA313448	Peripheral blood		21 DPI
SAMN04521445	PRJNA313448	Peripheral blood		28 DPI
SAMN04521446	PRJNA313448	Peripheral blood		4 DPI
SAMN04521447	PRJNA313448	Peripheral blood		7 DPI
SAMN04521448	PRJNA313448	Peripheral blood		0 DPI
SAMN04521449	PRJNA313448	Peripheral blood		10 DPI
SAMN04521450	PRJNA313448	Peripheral blood		14 DPI
SAMN04521451	PRJNA313448	Peripheral blood		21 DPI
SAMN04521452	PRJNA313448	Peripheral blood		28 DPI
SAMN04521453	PRJNA313448	Peripheral blood		4 DPI
SAMN04521454	PRJNA313448	Peripheral blood		7 DPI
SAMN04521455	PRJNA313448	Peripheral blood		0 DPI
SAMN04521456	PRJNA313448	Peripheral blood		10 DPI
SAMN04521457	PRJNA313448	Peripheral blood		14 DPI
SAMN04521458	PRJNA313448	Peripheral blood		21 DPI
SAMN04521459	PRJNA313448	Peripheral blood		28 DPI
SAMN05601646	PRJNA339666	Adipose		room temperature-BP
SAMN05601647	PRJNA339666	Adipose		room temperature-BP
SAMN05601648	PRJNA339666	Adipose		room temperature-BP
SAMN05601649	PRJNA339666	Adipose		room temperature-BP
SAMN05601650	PRJNA339666	Adipose		room temperature-BP
SAMN05601651	PRJNA339666	Adipose		room temperature-BP
SAMN05601652	PRJNA339666	Adipose		cold exposure-BP
SAMN05601653	PRJNA339666	Adipose		cold exposure-BP
SAMN05601654	PRJNA339666	Adipose		cold exposure-BP
SAMN05601655	PRJNA339666	Adipose		cold exposure-BP
SAMN05601656	PRJNA339666	Adipose		room temperature-TP
SAMN05601657	PRJNA339666	Adipose		room temperature-TP
SAMN05601658	PRJNA339666	Adipose		room temperature-TP
SAMN05601659	PRJNA339666	Adipose		cold exposure-TP
SAMN05601660	PRJNA339666	Adipose		cold exposure-TP
SAMN05601661	PRJNA339666	Adipose		room temperature-T
SAMN05601662	PRJNA339666	Adipose		cold exposure-TP
SAMN05601663	PRJNA339666	Adipose		cold exposure-TP
SAMN05710532	PRJNA340232	Longissimus dorsi	Berkshire pigs	Low_IMF
SAMN05710533	PRJNA340232	Longissimus dorsi	Berkshire pigs	Low_IMF
SAMN05710534	PRJNA340232	Longissimus dorsi	Berkshire pigs	High_IMF
SAMN05710535	PRJNA340232	Longissimus dorsi	Berkshire pigs	High_IMF
SAMN05710536	PRJNA340232	Longissimus dorsi	Berkshire pigs	High_IMF
SAMN05710537	PRJNA340232	Longissimus dorsi	Berkshire pigs	Low_IMF
SAMN05730653	PRJNA341938	Longissimus dorsi	crossbred Iberian x Duroc	postnatal day 1
SAMN05730654	PRJNA341938	Longissimus dorsi	crossbred Iberian x Duroc	postnatal day 1
SAMN05730655	PRJNA341938	Longissimus dorsi	crossbred Iberian x Duroc	postnatal day 1
SAMN05730658	PRJNA341938	Longissimus dorsi	pure Iberian	four months
SAMN05730659	PRJNA341938	Longissimus dorsi	pure Iberian	four months
SAMN05730660	PRJNA341938	Longissimus dorsi	pure Iberian	four months
SAMN05730661	PRJNA341938	Longissimus dorsi	pure Iberian	four months
SAMN05730662	PRJNA341938	Longissimus dorsi	pure Iberian	four months
SAMN05730663	PRJNA341938	Longissimus dorsi	pure Iberian	four months
SAMN05730664	PRJNA341938	Longissimus dorsi	crossbred Iberian x Duroc	four months
SAMN05730665	PRJNA341938	Longissimus dorsi	crossbred Iberian x Duroc	four months
SAMN05730666	PRJNA341938	Longissimus dorsi	crossbred Iberian x Duroc	four months
SAMN05730667	PRJNA341938	Longissimus dorsi	crossbred Iberian x Duroc	four months
SAMN05730668	PRJNA341938	Longissimus dorsi	crossbred Iberian x Duroc	four months
SAMN05730669	PRJNA341938	Longissimus dorsi	crossbred Iberian x Duroc	four months
SAMN05730670	PRJNA341938	Longissimus dorsi	pure Iberian	postnatal day 1
SAMN05730671	PRJNA341938	Longissimus dorsi	pure Iberian	postnatal day 1
SAMN05730672	PRJNA341938	Longissimus dorsi	pure Iberian	postnatal day 1
SAMN05730673	PRJNA341938	Longissimus dorsi	pure Iberian	postnatal day 1
SAMN05730674	PRJNA341938	Longissimus dorsi	pure Iberian	postnatal day 1
SAMN05730675	PRJNA341938	Longissimus dorsi	pure Iberian	postnatal day 1
SAMN05730676	PRJNA341938	Longissimus dorsi	crossbred Iberian x Duroc	postnatal day 1
SAMN05730677	PRJNA341938	Longissimus dorsi	crossbred Iberian x Duroc	postnatal day 1
SAMN05730678	PRJNA341938	Longissimus dorsi	crossbred Iberian x Duroc	postnatal day 1
SAMN05804737	PRJNA343863	Fibroblast	Small Xiang Pig	PEF
SAMN05804738	PRJNA343863	Fibroblast	Small Xiang Pig	PEF
SAMN05804739	PRJNA343863	iPSCs	Small Xiang Pig	P5
SAMN05804740	PRJNA343863	iPSCs	Small Xiang Pig	P5
SAMN05804741	PRJNA343863	iPSCs	Small Xiang Pig	P10
SAMN05804742	PRJNA343863	iPSCs	Small Xiang Pig	P10
SAMN05821330	PRJNA344383	Liver	Rongchang pig	Postnatal day 0
SAMN05821331	PRJNA344383	Liver	Rongchang pig	Postnatal day 0
SAMN05821332	PRJNA344383	Liver	Rongchang pig	Two years old
SAMN05821333	PRJNA344383	Liver	Rongchang pig	Two years old
SAMN05821334	PRJNA344383	Liver	Rongchang pig	Two years old
SAMN05821335	PRJNA344383	Liver	Rongchang pig	Postnatal day 21
SAMN05821336	PRJNA344383	Liver	Rongchang pig	Postnatal day 21
SAMN05821338	PRJNA344383	Liver	Rongchang pig	Postnatal day 0
SAMN05821339	PRJNA344383	Liver	Rongchang pig	Postnatal day 0
SAMN05821340	PRJNA344383	Liver	Rongchang pig	Postnatal day 0
SAMN05821341	PRJNA344383	Liver	Rongchang pig	Two years old
SAMN05821342	PRJNA344383	Liver	Rongchang pig	Two years old
SAMN05821343	PRJNA344383	Liver	Rongchang pig	Two years old
SAMN05821344	PRJNA344383	Liver	Rongchang pig	Postnatal day 21
SAMN05821345	PRJNA344383	Liver	Rongchang pig	Postnatal day 21
SAMN05826431	PRJNA344493	iPSCs	Small Xiang Pig
SAMN05826432	PRJNA344493	iPSCs	Small Xiang Pig
SAMN05826433	PRJNA344493	iPSCs	Small Xiang Pig
SAMN05826434	PRJNA344493	iPSCs	Small Xiang Pig
SAMN05826436	PRJNA344493	Fibroblast	Small Xiang Pig
SAMN05830994	PRJNA344688	Adipose	Chenghua
SAMN05830995	PRJNA344688	Adipose	Chenghua
SAMN05830996	PRJNA344688	Longissimus dorsi	Chenghua
SAMN05830997	PRJNA344688	Adipose	Chenghua
SAMN05830998	PRJNA344688	Longissimus dorsi	Chenghua
SAMN05830999	PRJNA344688	Adipose	Neijiang
SAMN05831000	PRJNA344688	Adipose	Neijiang
SAMN05831001	PRJNA344688	Longissimus dorsi	Neijiang
SAMN05831002	PRJNA344688	Adipose	Neijiang
SAMN05831003	PRJNA344688	Longissimus dorsi	Neijiang
SAMN05831004	PRJNA344688	Adipose	Qingyu
SAMN05831005	PRJNA344688	Longissimus dorsi	Qingyu
SAMN05831006	PRJNA344688	Adipose	Qingyu
SAMN05831007	PRJNA344688	Longissimus dorsi	Qingyu
SAMN05831008	PRJNA344688	Adipose	Qingyu
SAMN05831009	PRJNA344688	Longissimus dorsi	Qingyu
SAMN05831010	PRJNA344688	Adipose	Tibetan
SAMN05831011	PRJNA344688	Longissimus dorsi	Tibetan
SAMN05831012	PRJNA344688	Adipose	Tibetan
SAMN05831013	PRJNA344688	Longissimus dorsi	Tibetan
SAMN05831014	PRJNA344688	Adipose	Tibetan
SAMN05831016	PRJNA344688	Adipose	Wujin
SAMN05831017	PRJNA344688	Longissimus dorsi	Wujin
SAMN05831018	PRJNA344688	Adipose	Wujin
SAMN05831019	PRJNA344688	Longissimus dorsi	Wujin
SAMN05831020	PRJNA344688	Adipose	Wujin
SAMN05831021	PRJNA344688	Longissimus dorsi	Wujin
SAMN05831022	PRJNA344688	Adipose	Yacha
SAMN05831023	PRJNA344688	Longissimus dorsi	Yacha
SAMN05831024	PRJNA344688	Adipose	Yacha
SAMN05831025	PRJNA344688	Longissimus dorsi	Yacha
SAMN05831026	PRJNA344688	Adipose	Yacha
SAMN05831027	PRJNA344688	Longissimus dorsi	Yacha
SAMN05831028	PRJNA344688	Adipose	Yanan
SAMN05831029	PRJNA344688	Longissimus dorsi	Yanan
SAMN05831030	PRJNA344688	Adipose	Yanan
SAMN05831031	PRJNA344688	Adipose	Yanan
SAMN05831032	PRJNA344688	Longissimus dorsi	Yanan
SAMN05831033	PRJNA344688	Adipose	Yorkshire
SAMN05831034	PRJNA344688	Longissimus dorsi	Yorkshire
SAMN05831035	PRJNA344688	Adipose	Yorkshire
SAMN05831036	PRJNA344688	Longissimus dorsi	Yorkshire
SAMN05831037	PRJNA344688	Adipose	Yorkshire
SAMN05831038	PRJNA344688	Longissimus dorsi	Yorkshire
SAMN05941811	PRJNA350530	Connective tissue	Landrace	control
SAMN05941812	PRJNA350530	Connective tissue	Landrace	control
SAMN05941813	PRJNA350530	Connective tissue	Landrace	affected
SAMN05941814	PRJNA350530	Connective tissue	Landrace	affected
SAMN05941815	PRJNA350530	Connective tissue	Landrace	control
SAMN05941816	PRJNA350530	Connective tissue	Landrace	affected
SAMN05941817	PRJNA350530	Connective tissue	Landrace	control
SAMN05941818	PRJNA350530	Connective tissue	Landrace	affected
SAMN05981317	PRJNA352443	Alveolar macrophages		MOCK
SAMN05981318	PRJNA352443	Alveolar macrophages		PRRSV
SAMN05981319	PRJNA352443	Alveolar macrophages		PRRSV
SAMN05981320	PRJNA352443	Alveolar macrophages		MOCK
SAMN05981321	PRJNA352443	Alveolar macrophages		PRRSV
SAMN05981322	PRJNA352443	Alveolar macrophages		PRRSV
SAMN05981323	PRJNA352443	Alveolar macrophages		MOCK
SAMN05981324	PRJNA352443	Alveolar macrophages		PRRSV
SAMN05981325	PRJNA352443	Alveolar macrophages		PRRSV
SAMN05981326	PRJNA352443	Alveolar macrophages		MOCK
SAMN05981327	PRJNA352443	Alveolar macrophages		PRRSV
SAMN05981328	PRJNA352443	Alveolar macrophages		PRRSV
SAMN06008902	PRJNA353073	Alveolar macrophages		none
SAMN06008903	PRJNA353073	Alveolar macrophages		interferon alpha protein
SAMN06008904	PRJNA353073	Alveolar macrophages		interferon alpha protein
SAMN06008905	PRJNA353073	Alveolar macrophages		interferon alpha protein
SAMN06008906	PRJNA353073	Alveolar macrophages		interferon alpha protein
SAMN06008907	PRJNA353073	Alveolar macrophages		virus
SAMN06008908	PRJNA353073	Alveolar macrophages		virus
SAMN06008909	PRJNA353073	Alveolar macrophages		virus
SAMN06008910	PRJNA353073	Alveolar macrophages		virus
SAMN06008911	PRJNA353073	Alveolar macrophages		virus
SAMN06008912	PRJNA353073	Alveolar macrophages		virus
SAMN06008913	PRJNA353073	Alveolar macrophages		none
SAMN06054305	PRJNA354943	Longissimus dorsi	Tibetan pigs	4,000 m
SAMN06054306	PRJNA354943	Longissimus dorsi	Tibetan pigs	500 m
SAMN06054307	PRJNA354943	Longissimus dorsi	Tibetan pigs	500 m
SAMN06054308	PRJNA354943	Longissimus dorsi	Tibetan pigs	500 m
SAMN06054309	PRJNA354943	Longissimus dorsi	Tibetan pigs	4,000 m
SAMN06054310	PRJNA354943	Longissimus dorsi	Tibetan pigs	4,000 m
SAMN06101738	PRJNA356044	Ileum		infected
SAMN06101739	PRJNA356044	Ileum		mock-treated
SAMN06101740	PRJNA356044	Ileum		infected
SAMN06101741	PRJNA356044	Ileum		mock-treated
SAMN06118136	PRJNA356659	Skeletal muscle	Yorkshire	2 days postpartum
SAMN06118138	PRJNA356659	Skeletal muscle	Yorkshire	2 days postpartum
SAMN06118381	PRJNA356659	Skeletal muscle	Yorkshire	2 days postpartum
SAMN06118382	PRJNA356659	Skeletal muscle	Yorkshire	2 days postpartum
SAMN06118383	PRJNA356659	Skeletal muscle	Yorkshire	2 days postpartum
SAMN06118384	PRJNA356659	Skeletal muscle	Yorkshire	2 days postpartum
SAMN06183769	PRJNA358728	Fibroblast
SAMN06183770	PRJNA358728	Fibroblast
SAMN06183771	PRJNA358728	Fibroblast
SAMN06183772	PRJNA358728	iPSCs
SAMN06183773	PRJNA358728	iPSCs
SAMN06183774	PRJNA358728	iPSCs
SAMN06183775	PRJNA358728	iPSCs
SAMN06183776	PRJNA358728	iPSCs
SAMN06183777	PRJNA358728	iPSCs
SAMN06189254	PRJNA359208	Heart	Tibetan	highland
SAMN06189255	PRJNA359208	Heart	Yorkshire	lowland
SAMN06189256	PRJNA359208	Heart	Yorkshire	lowland
SAMN06189257	PRJNA359208	Heart	Yorkshire	highland
SAMN06189258	PRJNA359208	Heart	Yorkshire	highland
SAMN06189259	PRJNA359208	Heart	Tibetan	lowland
SAMN06189260	PRJNA359208	Heart	Tibetan	lowland
SAMN06189261	PRJNA359208	Heart	Tibetan	highland
SAMN06191789	PRJNA359473	Longissimus dorsi	Yorkshire
SAMN06191790	PRJNA359473	Longissimus dorsi	Landrace
SAMN06191791	PRJNA359473	Longissimus dorsi	Tibetan pig
SAMN06191792	PRJNA359473	Longissimus dorsi	Diannan Small Ear pig
SAMN06209380	PRJNA360366	Peripheral blood	Large White
SAMN06209381	PRJNA360366	Peripheral blood	Large White
SAMN06209382	PRJNA360366	Peripheral blood	Large White
SAMN06209383	PRJNA360366	Peripheral blood	Large White
SAMN06209384	PRJNA360366	Peripheral blood	Large White
SAMN06209385	PRJNA360366	Peripheral blood	Large White
SAMN06209386	PRJNA360366	Peripheral blood	Large White
SAMN06209387	PRJNA360366	Peripheral blood	Large White
SAMN06209388	PRJNA360366	Peripheral blood	Large White
SAMN06209389	PRJNA360366	Peripheral blood	Large White
SAMN06209390	PRJNA360366	Peripheral blood	Large White
SAMN06209391	PRJNA360366	Peripheral blood	Large White
SAMN06209392	PRJNA360366	Peripheral blood	Large White
SAMN06209393	PRJNA360366	Peripheral blood	Large White
SAMN06209394	PRJNA360366	Peripheral blood	Large White
SAMN06209395	PRJNA360366	Peripheral blood	Large White
SAMN06209396	PRJNA360366	Peripheral blood	Large White
SAMN06209397	PRJNA360366	Peripheral blood	Large White
SAMN06209398	PRJNA360366	Peripheral blood	Large White
SAMN06209399	PRJNA360366	Peripheral blood	Large White
SAMN06209400	PRJNA360366	Peripheral blood	Large White
SAMN06209401	PRJNA360366	Peripheral blood	Large White
SAMN06209402	PRJNA360366	Peripheral blood	Large White
SAMN06209403	PRJNA360366	Peripheral blood	Large White
SAMN06209404	PRJNA360366	Peripheral blood	Large White
SAMN06209405	PRJNA360366	Peripheral blood	Large White
SAMN06209406	PRJNA360366	Peripheral blood	Large White
SAMN06209407	PRJNA360366	Peripheral blood	Large White
SAMN06209408	PRJNA360366	Peripheral blood	Large White
SAMN06209409	PRJNA360366	Peripheral blood	Large White
SAMN06209410	PRJNA360366	Peripheral blood	Large White
SAMN06209411	PRJNA360366	Peripheral blood	Large White
SAMN06209412	PRJNA360366	Peripheral blood	Large White
SAMN06209413	PRJNA360366	Peripheral blood	Large White
SAMN06209414	PRJNA360366	Peripheral blood	Large White
SAMN06209415	PRJNA360366	Peripheral blood	Large White
SAMN06209416	PRJNA360366	Peripheral blood	Large White
SAMN06209418	PRJNA360366	Peripheral blood	Large White
SAMN06236582	PRJNA451072	Liver	Danish Landrace	high boar taint
SAMN06236583	PRJNA451072	Liver	Danish Landrace	high boar taint
SAMN06236584	PRJNA451072	Testis	Danish Landrace	medium boar taint
SAMN06236585	PRJNA451072	Testis	Danish Landrace	medium boar taint
SAMN06236586	PRJNA451072	Testis	Danish Landrace	medium boar taint
SAMN06236587	PRJNA451072	Testis	Danish Landrace	medium boar taint
SAMN06236588	PRJNA451072	Testis	Danish Landrace	medium boar taint
SAMN06236589	PRJNA451072	Testis	Danish Landrace	medium boar taint
SAMN06236590	PRJNA451072	Testis	Danish Landrace	medium boar taint
SAMN06236591	PRJNA451072	Testis	Danish Landrace	medium boar taint
SAMN06236592	PRJNA451072	Testis	Danish Landrace	medium boar taint
SAMN06236593	PRJNA451072	Testis	Danish Landrace	medium boar taint
SAMN06236594	PRJNA451072	Testis	Danish Landrace	medium boar taint
SAMN06236595	PRJNA451072	Testis	Danish Landrace	high boar taint
SAMN06236596	PRJNA451072	Testis	Danish Landrace	high boar taint
SAMN06236597	PRJNA451072	Testis	Danish Landrace	high boar taint
SAMN06236598	PRJNA451072	Testis	Danish Landrace	high boar taint
SAMN06236599	PRJNA451072	Testis	Danish Landrace	high boar taint
SAMN06236600	PRJNA451072	Testis	Danish Landrace	high boar taint
SAMN06236601	PRJNA451072	Testis	Danish Landrace	high boar taint
SAMN06236602	PRJNA451072	Testis	Danish Landrace	high boar taint
SAMN06236603	PRJNA451072	Testis	Danish Landrace	high boar taint
SAMN06236604	PRJNA451072	Testis	Danish Landrace	low boar taint
SAMN06236605	PRJNA451072	Testis	Danish Landrace	low boar taint
SAMN06236606	PRJNA451072	Testis	Danish Landrace	low boar taint
SAMN06236607	PRJNA451072	Testis	Danish Landrace	low boar taint
SAMN06236608	PRJNA451072	Testis	Danish Landrace	low boar taint
SAMN06236609	PRJNA451072	Testis	Danish Landrace	low boar taint
SAMN06236610	PRJNA451072	Testis	Danish Landrace	low boar taint
SAMN06236611	PRJNA451072	Testis	Danish Landrace	low boar taint
SAMN06236612	PRJNA451072	Testis	Danish Landrace	low boar taint
SAMN06236613	PRJNA451072	Testis	Danish Landrace	low boar taint
SAMN06236614	PRJNA451072	Testis	Danish Landrace	low boar taint
SAMN06236615	PRJNA451072	Liver	Danish Landrace	medium boar taint
SAMN06236616	PRJNA451072	Liver	Danish Landrace	medium boar taint
SAMN06236617	PRJNA451072	Liver	Danish Landrace	medium boar taint
SAMN06236618	PRJNA451072	Liver	Danish Landrace	medium boar taint
SAMN06236619	PRJNA451072	Liver	Danish Landrace	medium boar taint
SAMN06236620	PRJNA451072	Liver	Danish Landrace	medium boar taint
SAMN06236621	PRJNA451072	Liver	Danish Landrace	medium boar taint
SAMN06236622	PRJNA451072	Liver	Danish Landrace	medium boar taint
SAMN06236623	PRJNA451072	Liver	Danish Landrace	medium boar taint
SAMN06236624	PRJNA451072	Liver	Danish Landrace	high boar taint
SAMN06236625	PRJNA451072	Liver	Danish Landrace	high boar taint
SAMN06236626	PRJNA451072	Liver	Danish Landrace	high boar taint
SAMN06236627	PRJNA451072	Liver	Danish Landrace	high boar taint
SAMN06236628	PRJNA451072	Liver	Danish Landrace	high boar taint
SAMN06236629	PRJNA451072	Liver	Danish Landrace	high boar taint
SAMN06236630	PRJNA451072	Liver	Danish Landrace	high boar taint
SAMN06236631	PRJNA451072	Liver	Danish Landrace	high boar taint
SAMN06236632	PRJNA451072	Liver	Danish Landrace	high boar taint
SAMN06236633	PRJNA451072	Liver	Danish Landrace	high boar taint
SAMN06236634	PRJNA451072	Liver	Danish Landrace	high boar taint
SAMN06236635	PRJNA451072	Liver	Danish Landrace	high boar taint
SAMN06236636	PRJNA451072	Liver	Danish Landrace	high boar taint
SAMN06236637	PRJNA451072	Liver	Danish Landrace	high boar taint
SAMN06236638	PRJNA451072	Testis	Danish Landrace	high boar taint
SAMN06236639	PRJNA451072	Testis	Danish Landrace	high boar taint
SAMN06236640	PRJNA451072	Testis	Danish Landrace	high boar taint
SAMN06236641	PRJNA451072	Testis	Danish Landrace	high boar taint
SAMN06236642	PRJNA451072	Testis	Danish Landrace	high boar taint
SAMN06236643	PRJNA451072	Testis	Danish Landrace	high boar taint
SAMN06236644	PRJNA451072	Testis	Danish Landrace	high boar taint
SAMN06236645	PRJNA451072	Liver	Danish Landrace	low boar taint
SAMN06236646	PRJNA451072	Liver	Danish Landrace	low boar taint
SAMN06236647	PRJNA451072	Liver	Danish Landrace	low boar taint
SAMN06236648	PRJNA451072	Liver	Danish Landrace	low boar taint
SAMN06236649	PRJNA451072	Liver	Danish Landrace	low boar taint
SAMN06236650	PRJNA451072	Liver	Danish Landrace	low boar taint
SAMN06236651	PRJNA451072	Liver	Danish Landrace	low boar taint
SAMN06236652	PRJNA451072	Liver	Danish Landrace	low boar taint
SAMN06236653	PRJNA451072	Liver	Danish Landrace	low boar taint
SAMN06236654	PRJNA451072	Liver	Danish Landrace	low boar taint
SAMN06236655	PRJNA451072	Liver	Danish Landrace	low boar taint
SAMN06236656	PRJNA451072	Liver	Danish Landrace	low boar taint
SAMN06236657	PRJNA451072	Liver	Danish Landrace	low boar taint
SAMN06236658	PRJNA451072	Liver	Danish Landrace	low boar taint
SAMN06236659	PRJNA451072	Liver	Danish Landrace	medium boar taint
SAMN06236660	PRJNA451072	Liver	Danish Landrace	medium boar taint
SAMN06236661	PRJNA451072	Liver	Danish Landrace	low boar taint
SAMN06236662	PRJNA451072	Liver	Danish Landrace	low boar taint
SAMN06236663	PRJNA451072	Liver	Danish Landrace	medium boar taint
SAMN06236664	PRJNA451072	Liver	Danish Landrace	medium boar taint
SAMN06236665	PRJNA451072	Liver	Danish Landrace	medium boar taint
SAMN06236666	PRJNA451072	Liver	Danish Landrace	medium boar taint
SAMN06236667	PRJNA451072	Liver	Danish Landrace	medium boar taint
SAMN06236668	PRJNA451072	Testis	Danish Landrace	low boar taint
SAMN06236669	PRJNA451072	Testis	Danish Landrace	low boar taint
SAMN06236670	PRJNA451072	Testis	Danish Landrace	low boar taint
SAMN06236671	PRJNA451072	Testis	Danish Landrace	low boar taint
SAMN06236672	PRJNA451072	Testis	Danish Landrace	low boar taint
SAMN06236673	PRJNA451072	Testis	Danish Landrace	medium boar taint
SAMN06236674	PRJNA451072	Testis	Danish Landrace	medium boar taint
SAMN06236675	PRJNA451072	Testis	Danish Landrace	medium boar taint
SAMN06236676	PRJNA451072	Testis	Danish Landrace	medium boar taint
SAMN06236677	PRJNA451072	Testis	Danish Landrace	medium boar taint
SAMN06242614	PRJNA362606	Spleen	Tibetan pig	high
SAMN06242615	PRJNA362606	Liver	Tibetan pig	high
SAMN06242616	PRJNA362606	Spleen	Tibetan pig	high
SAMN06242617	PRJNA362606	Liver	Tibetan pig	high
SAMN06242622	PRJNA362606	Spleen	Tibetan pig	high
SAMN06242623	PRJNA362606	Liver	Tibetan pig	high
SAMN06242630	PRJNA362606	Spleen	Tibetan pig	low
SAMN06242631	PRJNA362606	Liver	Tibetan pig	low
SAMN06242632	PRJNA362606	Spleen	Tibetan pig	low
SAMN06242633	PRJNA362606	Liver	Tibetan pig	low
SAMN06242634	PRJNA362606	Spleen	Tibetan pig	low
SAMN06242635	PRJNA362606	Liver	Tibetan pig	low
SAMN06242648	PRJNA362606	Kidney	Tibetan pig	low
SAMN06242649	PRJNA362606	Kidney	Tibetan pig	low
SAMN06242666	PRJNA362606	Skeletal muscle	Tibetan pig	high
SAMN06242667	PRJNA362606	Lung	Tibetan pig	high
SAMN06242668	PRJNA362606	Heart	Tibetan pig	high
SAMN06242669	PRJNA362606	Skeletal muscle	Tibetan pig	high
SAMN06242670	PRJNA362606	Lung	Tibetan pig	high
SAMN06242671	PRJNA362606	Heart	Tibetan pig	high
SAMN06242672	PRJNA362606	Skeletal muscle	Tibetan pig	high
SAMN06242673	PRJNA362606	Lung	Tibetan pig	high
SAMN06242674	PRJNA362606	Heart	Tibetan pig	high
SAMN06242684	PRJNA362606	Lung	Tibetan pig	low
SAMN06242685	PRJNA362606	Heart	Tibetan pig	low
SAMN06242686	PRJNA362606	Skeletal muscle	Tibetan pig	low
SAMN06242687	PRJNA362606	Skeletal muscle	Tibetan pig	low
SAMN06242688	PRJNA362606	Skeletal muscle	Tibetan pig	low
SAMN06242689	PRJNA362606	Lung	Tibetan pig	low
SAMN06242690	PRJNA362606	Heart	Tibetan pig	low
SAMN06242691	PRJNA362606	Lung	Tibetan pig	low
SAMN06242692	PRJNA362606	Heart	Tibetan pig	low
SAMN06242696	PRJNA362606	Kidney	Tibetan pig	high
SAMN06242697	PRJNA362606	Kidney	Tibetan pig	high
SAMN06242698	PRJNA362606	Kidney	Tibetan pig	high
SAMN06242728	PRJNA362606	Kidney	Tibetan pig	low
SAMN06458380	PRJNA377173	Cecal Mucosa	Landrace pigs	hr1cecum1
SAMN06458381	PRJNA377173	Cecal Mucosa	Landrace pigs	hr1cecum2
SAMN06458382	PRJNA377173	Colonic mucosa	Landrace pigs	hr1colon1
SAMN06458383	PRJNA377173	Colonic mucosa	Landrace pigs	hr1colon2
SAMN06458384	PRJNA377173	Cecal Mucosa	Landrace pigs	hr2cecum1
SAMN06458385	PRJNA377173	Cecal Mucosa	Landrace pigs	hr2cecum2
SAMN06458386	PRJNA377173	Colonic mucosa	Landrace pigs	hr2colon1
SAMN06458387	PRJNA377173	Colonic mucosa	Landrace pigs	hr2colon2
SAMN06458388	PRJNA377173	Cecal Mucosa	Landrace pigs	hr3cecum1
SAMN06458389	PRJNA377173	Cecal Mucosa	Landrace pigs	hr3cecum2
SAMN06458390	PRJNA377173	Colonic mucosa	Landrace pigs	hr3colon1
SAMN06458391	PRJNA377173	Colonic mucosa	Landrace pigs	hr3colon2
SAMN06458392	PRJNA377173	Cecal Mucosa	Landrace pigs	hr4cecum1
SAMN06458393	PRJNA377173	Cecal Mucosa	Landrace pigs	hr4cecum2
SAMN06458394	PRJNA377173	Colonic mucosa	Landrace pigs	hr4colon1
SAMN06458395	PRJNA377173	Colonic mucosa	Landrace pigs	hr4colon2
SAMN06458396	PRJNA377173	Cecal Mucosa	Landrace pigs	lr1cecum1
SAMN06458397	PRJNA377173	Cecal Mucosa	Landrace pigs	lr1cecum2
SAMN06458398	PRJNA377173	Colonic mucosa	Landrace pigs	lr1colon1
SAMN06458399	PRJNA377173	Colonic mucosa	Landrace pigs	lr1colon2
SAMN06458400	PRJNA377173	Cecal Mucosa	Landrace pigs	lr2cecum1
SAMN06458401	PRJNA377173	Cecal Mucosa	Landrace pigs	lr2cecum2
SAMN06458402	PRJNA377173	Colonic mucosa	Landrace pigs	lr2colon1
SAMN06458403	PRJNA377173	Colonic mucosa	Landrace pigs	lr2colon2
SAMN06458404	PRJNA377173	Cecal Mucosa	Landrace pigs	lr3cecum1
SAMN06458405	PRJNA377173	Cecal Mucosa	Landrace pigs	lr3cecum2
SAMN06458406	PRJNA377173	Colonic mucosa	Landrace pigs	lr3colon1
SAMN06458407	PRJNA377173	Colonic mucosa	Landrace pigs	lr3colon2
SAMN06458408	PRJNA377173	Cecal Mucosa	Landrace pigs	lr4cecum1
SAMN06458409	PRJNA377173	Cecal Mucosa	Landrace pigs	lr4cecum2
SAMN06458410	PRJNA377173	Colonic mucosa	Landrace pigs	lr4colon1
SAMN06458411	PRJNA377173	Colonic mucosa	Landrace pigs	lr4colon2
SAMN06603655	PRJNA379268	Liver	LY	High-Low
SAMN06603656	PRJNA379268	Liver	LY	High-Low
SAMN06603717	PRJNA379268	Liver	LY	High-Low
SAMN06603718	PRJNA379268	Liver	LY	2×Trp
SAMN06603719	PRJNA379268	Liver	LY	2×Trp
SAMN06603720	PRJNA379268	Liver	LY	2×Trp
SAMN06718721	PRJNA382786	Hypothalamus	DLL	control_hypothalamus
SAMN06718722	PRJNA382786	Hypothalamus	DLL	control_hypothalamus
SAMN06718723	PRJNA382786	Hypothalamus	DLL	control_hypothalamus
SAMN06718724	PRJNA382786	Hypothalamus	DLL	control_hypothalamus
SAMN06718734	PRJNA382786	Hypothalamus	DLL	antibiotic_hypothalamus
SAMN06718735	PRJNA382786	Hypothalamus	DLL	antibiotic_hypothalamus
SAMN06718736	PRJNA382786	Hypothalamus	DLL	antibiotic_hypothalamus
SAMN06821194	PRJNA384017	Brain	Rongchang
SAMN06821195	PRJNA384017	Brain	Rongchang
SAMN06821196	PRJNA384017	Brain	WildBoar
SAMN06821197	PRJNA384017	Brain	WildBoar
SAMN06821198	PRJNA384017	Brain	WildBoar
SAMN06821199	PRJNA384017	Brain	Rongchang
SAMN06972145	PRJNA322309	Skeletal muscle	Duroc	3 days after birth
SAMN06972146	PRJNA322309	Skeletal muscle	Duroc	3 days after birth
SAMN06972161	PRJNA322309	Skeletal muscle	Duroc	3 days after birth
SAMN06972162	PRJNA322309	Skeletal muscle	Rongchang	3 days after birth
SAMN06972163	PRJNA322309	Skeletal muscle	Rongchang	3 days after birth
SAMN06972164	PRJNA322309	Skeletal muscle	Rongchang	3 days after birth
SAMN07109419	PRJNA357875	Embryo	crossbred	20 days of Pregnancy
SAMN07109420	PRJNA357875	Embryo	Bama Xiang	20 days of Pregnancy
SAMN07109421	PRJNA357875	Embryo	Bama Xiang	20 days of Pregnancy
SAMN07109422	PRJNA357875	Embryo	Bama Xiang	20 days of Pregnancy
SAMN07109423	PRJNA357875	Embryo	crossbred	20 days of Pregnancy
SAMN07109424	PRJNA357875	Embryo	crossbred	20 days of Pregnancy
SAMN07109425	PRJNA357875	Embryo	crossbred	20 days of Pregnancy
SAMN07109426	PRJNA357875	Embryo	crossbred	20 days of Pregnancy
SAMN07109427	PRJNA357875	Embryo	crossbred	20 days of Pregnancy
SAMN07109430	PRJNA357875	Fetal fibroblast	crossbred	new born fetus
SAMN07109431	PRJNA357875	Fetal fibroblast	crossbred	new born fetus
SAMN07109434	PRJNA357875	Placenta	crossbred	20 days of Pregnancy
SAMN07109435	PRJNA357875	Placenta	crossbred	20 days of Pregnancy
SAMN07109436	PRJNA357875	Placenta	Bama Xiang	20 days of Pregnancy
SAMN07109437	PRJNA357875	Placenta	Bama Xiang	20 days of Pregnancy
SAMN07109438	PRJNA357875	Placenta	Bama Xiang	20 days of Pregnancy
SAMN07109439	PRJNA357875	Placenta	crossbred	20 days of Pregnancy
SAMN07109440	PRJNA357875	Placenta	crossbred	20 days of Pregnancy
SAMN07109441	PRJNA357875	Placenta	crossbred	20 days of Pregnancy
SAMN07109442	PRJNA357875	Placenta	crossbred	20 days of Pregnancy
SAMN07109443	PRJNA357875	Placenta	crossbred	20 days of Pregnancy
SAMN07109444	PRJNA357875	Fetal fibroblast	Bama Xiang	new born
SAMN07109445	PRJNA357875	Fetal fibroblast	Bama Xiang	new born
SAMN07109446	PRJNA357875	Fetal fibroblast	Bama Xiang	new born
SAMN07125689	PRJNA357875	Fetal fibroblast	Bama Xiang	new born
SAMN07125690	PRJNA357875	Fetal fibroblast	Bama Xiang	new born
SAMN07125694	PRJNA357875	Embryo	crossbreed(Duroc*Rongchang)	Embryo
SAMN07125695	PRJNA357875	Embryo	crossbreed(Duroc*Rongchang)	Embryo
SAMN07125700	PRJNA357875	Placenta	crossbreed(Duroc*Rongchang)	Placenta
SAMN07125701	PRJNA357875	Placenta	crossbreed(Duroc*Rongchang)	Placenta
SAMN07136155	PRJNA386796	Gluteus medius	duroc
SAMN07136157	PRJNA386796	Gluteus medius	duroc
SAMN07136159	PRJNA386796	Gluteus medius	duroc
SAMN07136161	PRJNA386796	Gluteus medius	duroc
SAMN07136163	PRJNA386796	Gluteus medius	duroc
SAMN07136165	PRJNA386796	Gluteus medius	duroc
SAMN07136167	PRJNA386796	Gluteus medius	duroc
SAMN07136169	PRJNA386796	Gluteus medius	duroc
SAMN07136171	PRJNA386796	Gluteus medius	duroc
SAMN07136173	PRJNA386796	Gluteus medius	duroc
SAMN07136175	PRJNA386796	Gluteus medius	duroc
SAMN07136179	PRJNA386796	Gluteus medius	duroc
SAMN07136181	PRJNA386796	Gluteus medius	duroc
SAMN07136183	PRJNA386796	Gluteus medius	duroc
SAMN07136185	PRJNA386796	Gluteus medius	duroc
SAMN07136187	PRJNA386796	Gluteus medius	duroc
SAMN07136189	PRJNA386796	Gluteus medius	duroc
SAMN07136191	PRJNA386796	Gluteus medius	duroc
SAMN07136193	PRJNA386796	Gluteus medius	duroc
SAMN07136195	PRJNA386796	Gluteus medius	duroc
SAMN07136197	PRJNA386796	Gluteus medius	duroc
SAMN07136199	PRJNA386796	Gluteus medius	duroc
SAMN07136201	PRJNA386796	Gluteus medius	duroc
SAMN07136203	PRJNA386796	Gluteus medius	duroc
SAMN07136205	PRJNA386796	Gluteus medius	duroc
SAMN07136207	PRJNA386796	Gluteus medius	duroc
SAMN07136209	PRJNA386796	Gluteus medius	duroc
SAMN07136211	PRJNA386796	Gluteus medius	duroc
SAMN07136213	PRJNA386796	Gluteus medius	duroc
SAMN07136217	PRJNA386796	Gluteus medius	duroc
SAMN07136219	PRJNA386796	Gluteus medius	duroc
SAMN07136221	PRJNA386796	Gluteus medius	duroc
SAMN07136223	PRJNA386796	Gluteus medius	duroc
SAMN07136225	PRJNA386796	Gluteus medius	duroc
SAMN07136227	PRJNA386796	Gluteus medius	duroc
SAMN07136229	PRJNA386796	Gluteus medius	duroc
SAMN07136231	PRJNA386796	Gluteus medius	duroc
SAMN07143094	PRJNA387276	Skeletal muscle	Yorkshire
SAMN07143095	PRJNA387276	Skeletal muscle	Yorkshire
SAMN07143096	PRJNA387276	Skeletal muscle	Yorkshire
SAMN07143097	PRJNA387276	Skeletal muscle	Wei
SAMN07143098	PRJNA387276	Skeletal muscle	Wei
SAMN07143099	PRJNA387276	Skeletal muscle	Wei
SAMN07185877	PRJNA388808	Trachea	large white cross	CFTR -/-
SAMN07185878	PRJNA388808	Trachea	large white cross	CFTR -/-
SAMN07185879	PRJNA388808	Trachea	large white cross	CFTR -/-
SAMN07185880	PRJNA388808	Trachea	large white cross	CFTR +/+
SAMN07185881	PRJNA388808	Trachea	large white cross	CFTR +/+
SAMN07185882	PRJNA388808	Trachea	large white cross	CFTR -/-
SAMN07185883	PRJNA388808	Trachea	large white cross	CFTR +/+
SAMN07185884	PRJNA388808	Trachea	large white cross	CFTR +/+
SAMN07201003	PRJNA389512	Longissimus dorsi	Tibetan pig
SAMN07201004	PRJNA389512	Longissimus dorsi	Tibetan pig
SAMN07201005	PRJNA389512	Longissimus dorsi	Large White pig
SAMN07201006	PRJNA389512	Longissimus dorsi	Large White pig
SAMN07201007	PRJNA389512	Longissimus dorsi	Large White pig
SAMN07201008	PRJNA389512	Longissimus dorsi	Wujin pig
SAMN07201009	PRJNA389512	Longissimus dorsi	Wujin pig
SAMN07201010	PRJNA389512	Longissimus dorsi	Wujin pig
SAMN07313082	PRJNA392949	Liver	Duroc	adult
SAMN07313102	PRJNA392949	Liver	Duroc	infancy
SAMN07313346	PRJNA392949	Placenta	Duroc	adult
SAMN07313358	PRJNA392949	Lung	Duroc	adult
SAMN07313379	PRJNA392949	Testis	Duroc	adult
SAMN07313545	PRJNA392949	Longissimus dorsi	Duroc	adult
SAMN07313681	PRJNA392949	Brain	Duroc	adult
SAMN07314185	PRJNA392949	Spleen	Duroc	adult
SAMN07314567	PRJNA392949	Adrenal cortex	Duroc	adult
SAMN07314666	PRJNA392949	Heart	Duroc	adult
SAMN07314821	PRJNA392949	Ovary	Duroc	adult
SAMN07314856	PRJNA392949	Brain	Duroc	infancy
SAMN07314880	PRJNA392949	Testis	Duroc	infancy
SAMN07314928	PRJNA392949	Fetal thymus	Duroc	infancy
SAMN07315030	PRJNA392949	Adipose	Duroc	adult
SAMN07315057	PRJNA392949	PBMCs	Duroc	adult
SAMN07315059	PRJNA392949	Intestine	Duroc	adult
SAMN07315181	PRJNA392949	Kidney	Duroc	adult
SAMN07315499	PRJNA392949	Stomach	Duroc	adult
SAMN07315517	PRJNA392949	Intestine	Duroc	infancy
SAMN07315578	PRJNA392949	Heart	Duroc	infancy
SAMN07342403	PRJNA393847	Oocyte	Sus scrofa domesticus	positive
SAMN07342405	PRJNA393847	Oocyte	Sus scrofa domesticus	positive
SAMN07342406	PRJNA393847	Oocyte	Sus scrofa domesticus	positive
SAMN07342407	PRJNA393847	Oocyte	Sus scrofa domesticus	negative
SAMN07342408	PRJNA393847	Oocyte	Sus scrofa domesticus	negative
SAMN07342409	PRJNA393847	Oocyte	Sus scrofa domesticus	negative
SAMN07343026	PRJNA390077	Kidney		GGTA1 knockout
SAMN07351615	PRJNA357875	Fetal fibroblast	crossbreed(Duroc*Rongchang)	20 days of Pregnancy
SAMN07351616	PRJNA357875	Fetal fibroblast	crossbreed(Duroc*Rongchang)	20 days of Pregnancy
SAMN07351617	PRJNA357875	iPSCs	crossbreed(Duroc*Rongchang)	Fetus
SAMN07351621	PRJNA357875	iPSCs	crossbreed(Duroc*Rongchang)	Fetus
SAMN07351622	PRJNA357875	iPSCs	crossbreed(Duroc*Rongchang)	Placenta
SAMN07351623	PRJNA357875	iPSCs	crossbreed(Duroc*Rongchang)	Fetus
SAMN07351624	PRJNA357875	iPSCs	crossbreed(Duroc*Rongchang)	Placenta
SAMN07411807	PRJNA392495	Liver		28-days-old
SAMN07411809	PRJNA392495	Liver		28-days-old
SAMN07411811	PRJNA392495	Liver		28-days-old
SAMN07411814	PRJNA392495	Liver		28-days-old
SAMN07411816	PRJNA392495	Liver		28-days-old
SAMN07411818	PRJNA392495	Liver		28-days-old
SAMN0754180810	PRJNA399620	Embryonic stem cell
SAMN0754180811	PRJNA399620	Embryonic stem cell
SAMN0754180812	PRJNA399620	Embryonic stem cell
SAMN0754180813	PRJNA399620	Embryonic stem cell
SAMN0754180814	PRJNA399620	Embryonic stem cell
SAMN0754180815	PRJNA399620	Embryonic stem cell
SAMN075418081	PRJNA399620	Embryonic stem cell
SAMN075418082	PRJNA399620	Embryonic stem cell
SAMN075418083	PRJNA399620	Embryonic stem cell
SAMN075418084	PRJNA399620	Embryonic stem cell
SAMN075418085	PRJNA399620	Embryonic stem cell
SAMN075418086	PRJNA399620	Embryonic stem cell
SAMN075418087	PRJNA399620	Embryonic stem cell
SAMN075418088	PRJNA399620	Embryonic stem cell
SAMN075418089	PRJNA399620	Embryonic stem cell
SAMN07626877	PRJNA403969	Longissimus dorsi	F2_Duroc_x_Pietrain	female_High-Loin_Muscle_Area
SAMN07626878	PRJNA403969	Longissimus dorsi	F2_Duroc_x_Pietrain	female_Low-Loin_Muscle_Area
SAMN07626879	PRJNA403969	Longissimus dorsi	F2_Duroc_x_Pietrain	male_High-Loin_Muscle_Area
SAMN07626880	PRJNA403969	Longissimus dorsi	F2_Duroc_x_Pietrain	male_Low-Loin_Muscle_Area
SAMN07626881	PRJNA403969	Longissimus dorsi	F2_Duroc_x_Pietrain	female_High-Loin_Muscle_Area
SAMN07626882	PRJNA403969	Longissimus dorsi	F2_Duroc_x_Pietrain	female_Low-Loin_Muscle_Area
SAMN07626883	PRJNA403969	Longissimus dorsi	F2_Duroc_x_Pietrain	male_High-Loin_Muscle_Area
SAMN07626885	PRJNA403969	Longissimus dorsi	F2_Duroc_x_Pietrain	female_Low-Loin_Muscle_Area
SAMN07626886	PRJNA403969	Longissimus dorsi	F2_Duroc_x_Pietrain	male_Low-Loin_Muscle_Area
SAMN07626887	PRJNA403969	Longissimus dorsi	F2_Duroc_x_Pietrain	male_High-Loin_Muscle_Area
SAMN07626888	PRJNA403969	Longissimus dorsi	F2_Duroc_x_Pietrain	female_High-Loin_Muscle_Area
SAMN07626889	PRJNA403969	Longissimus dorsi	F2_Duroc_x_Pietrain	female_Low-Loin_Muscle_Area
SAMN07626890	PRJNA403969	Longissimus dorsi	F2_Duroc_x_Pietrain	male_High-Loin_Muscle_Area
SAMN07626891	PRJNA403969	Longissimus dorsi	F2_Duroc_x_Pietrain	male_Low-Loin_Muscle_Area
SAMN07626892	PRJNA403969	Longissimus dorsi	F2_Duroc_x_Pietrain	female_Low-Loin_Muscle_Area
SAMN07626893	PRJNA403969	Longissimus dorsi	F2_Duroc_x_Pietrain	female_High-Loin_Muscle_Area
SAMN07626894	PRJNA403969	Longissimus dorsi	F2_Duroc_x_Pietrain	male_Low-Loin_Muscle_Area
SAMN07626895	PRJNA403969	Longissimus dorsi	F2_Duroc_x_Pietrain	male_High-Loin_Muscle_Area
SAMN07626896	PRJNA403969	Longissimus dorsi	F2_Duroc_x_Pietrain	female_High-Loin_Muscle_Area
SAMN07626897	PRJNA403969	Longissimus dorsi	F2_Duroc_x_Pietrain	female_Low-Loin_Muscle_Area
SAMN07626898	PRJNA403969	Longissimus dorsi	F2_Duroc_x_Pietrain	male_High-Loin_Muscle_Area
SAMN07626899	PRJNA403969	Longissimus dorsi	F2_Duroc_x_Pietrain	male_Low-Loin_Muscle_Area
SAMN07626900	PRJNA403969	Longissimus dorsi	F2_Duroc_x_Pietrain	female_High-Loin_Muscle_Area
SAMN07626901	PRJNA403969	Longissimus dorsi	F2_Duroc_x_Pietrain	male_Low-Loin_Muscle_Area
SAMN07626902	PRJNA403969	Longissimus dorsi	F2_Duroc_x_Pietrain	male_High-Loin_Muscle_Area
SAMN07626903	PRJNA403969	Longissimus dorsi	F2_Duroc_x_Pietrain	female_Low-Loin_Muscle_Area
SAMN07626904	PRJNA403969	Longissimus dorsi	F2_Duroc_x_Pietrain	female_High-Loin_Muscle_Area
SAMN07626905	PRJNA403969	Longissimus dorsi	F2_Duroc_x_Pietrain	male_Low-Loin_Muscle_Area
SAMN07626906	PRJNA403969	Longissimus dorsi	F2_Duroc_x_Pietrain	male_High-Loin_Muscle_Area
SAMN07626907	PRJNA403969	Longissimus dorsi	F2_Duroc_x_Pietrain	female_Low-Loin_Muscle_Area
SAMN07626908	PRJNA403969	Longissimus dorsi	F2_Duroc_x_Pietrain	female_High-Loin_Muscle_Area
SAMN07626909	PRJNA403969	Longissimus dorsi	F2_Duroc_x_Pietrain	male_Low-Loin_Muscle_Area
SAMN07626910	PRJNA403969	Longissimus dorsi	F2_Duroc_x_Pietrain	female_High-Loin_Muscle_Area
SAMN07626911	PRJNA403969	Longissimus dorsi	F2_Duroc_x_Pietrain	female_Low-Loin_Muscle_Area
SAMN07626912	PRJNA403969	Longissimus dorsi	F2_Duroc_x_Pietrain	male_High-Loin_Muscle_Area
SAMN07626913	PRJNA403969	Longissimus dorsi	F2_Duroc_x_Pietrain	male_Low-Loin_Muscle_Area
SAMN07626914	PRJNA403969	Longissimus dorsi	F2_Duroc_x_Pietrain	female_High-Loin_Muscle_Area
SAMN07626915	PRJNA403969	Longissimus dorsi	F2_Duroc_x_Pietrain	female_Low-Loin_Muscle_Area
SAMN07626916	PRJNA403969	Longissimus dorsi	F2_Duroc_x_Pietrain	male_High-Loin_Muscle_Area
SAMN07626917	PRJNA403969	Longissimus dorsi	F2_Duroc_x_Pietrain	male_Low-Loin_Muscle_Area
SAMN07626918	PRJNA403969	Longissimus dorsi	F2_Duroc_x_Pietrain	female_High-Loin_Muscle_Area
SAMN07626919	PRJNA403969	Longissimus dorsi	F2_Duroc_x_Pietrain	female_Low-Loin_Muscle_Area
SAMN07626920	PRJNA403969	Longissimus dorsi	F2_Duroc_x_Pietrain	male_High-Loin_Muscle_Area
SAMN07626921	PRJNA403969	Longissimus dorsi	F2_Duroc_x_Pietrain	male_Low-Loin_Muscle_Area
SAMN07626922	PRJNA403969	Longissimus dorsi	F2_Duroc_x_Pietrain	female_Low-Loin_Muscle_Area
SAMN07626923	PRJNA403969	Longissimus dorsi	F2_Duroc_x_Pietrain	male_High-Loin_Muscle_Area
SAMN07626924	PRJNA403969	Longissimus dorsi	F2_Duroc_x_Pietrain	female_High-Loin_Muscle_Area
SAMN07626925	PRJNA403969	Longissimus dorsi	F2_Duroc_x_Pietrain	male_High-Loin_Muscle_Area
SAMN07626926	PRJNA403969	Longissimus dorsi	F2_Duroc_x_Pietrain	female_High-Loin_Muscle_Area
SAMN07626927	PRJNA403969	Longissimus dorsi	F2_Duroc_x_Pietrain	male_Low-Loin_Muscle_Area
SAMN07626928	PRJNA403969	Longissimus dorsi	F2_Duroc_x_Pietrain	female_Low-Loin_Muscle_Area
SAMN07626929	PRJNA403969	Longissimus dorsi	F2_Duroc_x_Pietrain	male_High-Loin_Muscle_Area
SAMN07626930	PRJNA403969	Longissimus dorsi	F2_Duroc_x_Pietrain	male_Low-Loin_Muscle_Area
SAMN07626931	PRJNA403969	Longissimus dorsi	F2_Duroc_x_Pietrain	female_High-Loin_Muscle_Area
SAMN07626932	PRJNA403969	Longissimus dorsi	F2_Duroc_x_Pietrain	female_Low-Loin_Muscle_Area
SAMN07626933	PRJNA403969	Longissimus dorsi	F2_Duroc_x_Pietrain	female_High-Loin_Muscle_Area
SAMN07626934	PRJNA403969	Longissimus dorsi	F2_Duroc_x_Pietrain	male_High-Loin_Muscle_Area
SAMN07626935	PRJNA403969	Longissimus dorsi	F2_Duroc_x_Pietrain	male_Low-Loin_Muscle_Area
SAMN07626936	PRJNA403969	Longissimus dorsi	F2_Duroc_x_Pietrain	female_High-Loin_Muscle_Area
SAMN07626937	PRJNA403969	Longissimus dorsi	F2_Duroc_x_Pietrain	female_Low-Loin_Muscle_Area
SAMN07626938	PRJNA403969	Longissimus dorsi	F2_Duroc_x_Pietrain	male_Low-Loin_Muscle_Area
SAMN07626939	PRJNA403969	Longissimus dorsi	F2_Duroc_x_Pietrain	male_High-Loin_Muscle_Area
SAMN07626940	PRJNA403969	Longissimus dorsi	F2_Duroc_x_Pietrain	female_Low-Loin_Muscle_Area
SAMN07626941	PRJNA403969	Longissimus dorsi	F2_Duroc_x_Pietrain	female_High-Loin_Muscle_Area
SAMN07626942	PRJNA403969	Longissimus dorsi	F2_Duroc_x_Pietrain	male_High-Loin_Muscle_Area
SAMN07626943	PRJNA403969	Longissimus dorsi	F2_Duroc_x_Pietrain	female_Low-Loin_Muscle_Area
SAMN07626944	PRJNA403969	Longissimus dorsi	F2_Duroc_x_Pietrain	female_High-Loin_Muscle_Area
SAMN07626945	PRJNA403969	Longissimus dorsi	F2_Duroc_x_Pietrain	male_Low-Loin_Muscle_Area
SAMN07626946	PRJNA403969	Longissimus dorsi	F2_Duroc_x_Pietrain	male_High-Loin_Muscle_Area
SAMN07626947	PRJNA403969	Longissimus dorsi	F2_Duroc_x_Pietrain	female_Low-Loin_Muscle_Area
SAMN07626948	PRJNA403969	Longissimus dorsi	F2_Duroc_x_Pietrain	female_High-Loin_Muscle_Area
SAMN07626949	PRJNA403969	Longissimus dorsi	F2_Duroc_x_Pietrain	male_High-Loin_Muscle_Area
SAMN07626950	PRJNA403969	Longissimus dorsi	F2_Duroc_x_Pietrain	male_Low-Loin_Muscle_Area
SAMN07626951	PRJNA403969	Longissimus dorsi	F2_Duroc_x_Pietrain	female_Low-Loin_Muscle_Area
SAMN07626952	PRJNA403969	Longissimus dorsi	F2_Duroc_x_Pietrain	female_High-Loin_Muscle_Area
SAMN07626953	PRJNA403969	Longissimus dorsi	F2_Duroc_x_Pietrain	male_High-Loin_Muscle_Area
SAMN07626954	PRJNA403969	Longissimus dorsi	F2_Duroc_x_Pietrain	male_Low-Loin_Muscle_Area
SAMN07626955	PRJNA403969	Longissimus dorsi	F2_Duroc_x_Pietrain	female_Low-Loin_Muscle_Area
SAMN07626956	PRJNA403969	Longissimus dorsi	F2_Duroc_x_Pietrain	female_High-Loin_Muscle_Area
SAMN07626957	PRJNA403969	Longissimus dorsi	F2_Duroc_x_Pietrain	male_High-Loin_Muscle_Area
SAMN07626958	PRJNA403969	Longissimus dorsi	F2_Duroc_x_Pietrain	male_Low-Loin_Muscle_Area
SAMN07626959	PRJNA403969	Longissimus dorsi	F2_Duroc_x_Pietrain	female_High-Loin_Muscle_Area
SAMN07626960	PRJNA403969	Longissimus dorsi	F2_Duroc_x_Pietrain	male_Low-Loin_Muscle_Area
SAMN07626962	PRJNA403969	Longissimus dorsi	F2_Duroc_x_Pietrain	female_Low-Loin_Muscle_Area
SAMN07626963	PRJNA403969	Longissimus dorsi	F2_Duroc_x_Pietrain	female_High-Loin_Muscle_Area
SAMN07626964	PRJNA403969	Longissimus dorsi	F2_Duroc_x_Pietrain	male_Low-Loin_Muscle_Area
SAMN07626965	PRJNA403969	Longissimus dorsi	F2_Duroc_x_Pietrain	male_High-Loin_Muscle_Area
SAMN07626966	PRJNA403969	Longissimus dorsi	F2_Duroc_x_Pietrain	female_High-10th_Rib_Backfat
SAMN07626967	PRJNA403969	Longissimus dorsi	F2_Duroc_x_Pietrain	male_High-10th_Rib_Backfat
SAMN07626968	PRJNA403969	Longissimus dorsi	F2_Duroc_x_Pietrain	male_Low-10th_Rib_Backfat
SAMN07626969	PRJNA403969	Longissimus dorsi	F2_Duroc_x_Pietrain	female_Low-10th_Rib_Backfat
SAMN07626970	PRJNA403969	Longissimus dorsi	F2_Duroc_x_Pietrain	female_High-10th_Rib_Backfat
SAMN07626971	PRJNA403969	Longissimus dorsi	F2_Duroc_x_Pietrain	male_Low-10th_Rib_Backfat
SAMN07626972	PRJNA403969	Longissimus dorsi	F2_Duroc_x_Pietrain	male_High-10th_Rib_Backfat
SAMN07626973	PRJNA403969	Longissimus dorsi	F2_Duroc_x_Pietrain	female_Low-10th_Rib_Backfat
SAMN07626974	PRJNA403969	Longissimus dorsi	F2_Duroc_x_Pietrain	female_High-10th_Rib_Backfat
SAMN07626975	PRJNA403969	Longissimus dorsi	F2_Duroc_x_Pietrain	male_High-10th_Rib_Backfat
SAMN07626976	PRJNA403969	Longissimus dorsi	F2_Duroc_x_Pietrain	male_Low-10th_Rib_Backfat
SAMN07626977	PRJNA403969	Longissimus dorsi	F2_Duroc_x_Pietrain	female_Low-10th_Rib_Backfat
SAMN07626978	PRJNA403969	Longissimus dorsi	F2_Duroc_x_Pietrain	female_High-10th_Rib_Backfat
SAMN07626979	PRJNA403969	Longissimus dorsi	F2_Duroc_x_Pietrain	male_High-10th_Rib_Backfat
SAMN07626980	PRJNA403969	Longissimus dorsi	F2_Duroc_x_Pietrain	male_Low-10th_Rib_Backfat
SAMN07626981	PRJNA403969	Longissimus dorsi	F2_Duroc_x_Pietrain	female_Low-10th_Rib_Backfat
SAMN07626982	PRJNA403969	Longissimus dorsi	F2_Duroc_x_Pietrain	female_High-10th_Rib_Backfat
SAMN07626983	PRJNA403969	Longissimus dorsi	F2_Duroc_x_Pietrain	male_High-10th_Rib_Backfat
SAMN07626984	PRJNA403969	Longissimus dorsi	F2_Duroc_x_Pietrain	male_Low-10th_Rib_Backfat
SAMN07626985	PRJNA403969	Longissimus dorsi	F2_Duroc_x_Pietrain	female_High-10th_Rib_Backfat
SAMN07626986	PRJNA403969	Longissimus dorsi	F2_Duroc_x_Pietrain	female_Low-10th_Rib_Backfat
SAMN07626987	PRJNA403969	Longissimus dorsi	F2_Duroc_x_Pietrain	male_Low-10th_Rib_Backfat
SAMN07626988	PRJNA403969	Longissimus dorsi	F2_Duroc_x_Pietrain	male_High-10th_Rib_Backfat
SAMN07626989	PRJNA403969	Longissimus dorsi	F2_Duroc_x_Pietrain	female_Low-10th_Rib_Backfat
SAMN07626990	PRJNA403969	Longissimus dorsi	F2_Duroc_x_Pietrain	female_High-10th_Rib_Backfat
SAMN07626991	PRJNA403969	Longissimus dorsi	F2_Duroc_x_Pietrain	male_High-10th_Rib_Backfat
SAMN07626992	PRJNA403969	Longissimus dorsi	F2_Duroc_x_Pietrain	male_Low-10th_Rib_Backfat
SAMN07626993	PRJNA403969	Longissimus dorsi	F2_Duroc_x_Pietrain	female_Low-10th_Rib_Backfat
SAMN07626994	PRJNA403969	Longissimus dorsi	F2_Duroc_x_Pietrain	female_High-10th_Rib_Backfat
SAMN07626995	PRJNA403969	Longissimus dorsi	F2_Duroc_x_Pietrain	male_Low-10th_Rib_Backfat
SAMN07626996	PRJNA403969	Longissimus dorsi	F2_Duroc_x_Pietrain	male_High-10th_Rib_Backfat
SAMN07626997	PRJNA403969	Longissimus dorsi	F2_Duroc_x_Pietrain	female_High-10th_Rib_Backfat
SAMN07626998	PRJNA403969	Longissimus dorsi	F2_Duroc_x_Pietrain	female_Low-10th_Rib_Backfat
SAMN07626999	PRJNA403969	Longissimus dorsi	F2_Duroc_x_Pietrain	male_Low-10th_Rib_Backfat
SAMN07627000	PRJNA403969	Longissimus dorsi	F2_Duroc_x_Pietrain	male_High-10th_Rib_Backfat
SAMN07627001	PRJNA403969	Longissimus dorsi	F2_Duroc_x_Pietrain	female_High-10th_Rib_Backfat
SAMN07627002	PRJNA403969	Longissimus dorsi	F2_Duroc_x_Pietrain	female_Low-10th_Rib_Backfat
SAMN07627003	PRJNA403969	Longissimus dorsi	F2_Duroc_x_Pietrain	male_Low-10th_Rib_Backfat
SAMN07627004	PRJNA403969	Longissimus dorsi	F2_Duroc_x_Pietrain	male_High-10th_Rib_Backfat
SAMN07627005	PRJNA403969	Longissimus dorsi	F2_Duroc_x_Pietrain	female_Low-10th_Rib_Backfat
SAMN07627006	PRJNA403969	Longissimus dorsi	F2_Duroc_x_Pietrain	female_High-10th_Rib_Backfat
SAMN07627007	PRJNA403969	Longissimus dorsi	F2_Duroc_x_Pietrain	male_High-10th_Rib_Backfat
SAMN07627008	PRJNA403969	Longissimus dorsi	F2_Duroc_x_Pietrain	male_Low-10th_Rib_Backfat
SAMN07627009	PRJNA403969	Longissimus dorsi	F2_Duroc_x_Pietrain	female_Low-10th_Rib_Backfat
SAMN07627010	PRJNA403969	Longissimus dorsi	F2_Duroc_x_Pietrain	female_High-10th_Rib_Backfat
SAMN07627011	PRJNA403969	Longissimus dorsi	F2_Duroc_x_Pietrain	male_High-10th_Rib_Backfat
SAMN07627012	PRJNA403969	Longissimus dorsi	F2_Duroc_x_Pietrain	male_Low-10th_Rib_Backfat
SAMN07627013	PRJNA403969	Longissimus dorsi	F2_Duroc_x_Pietrain	female_High-10th_Rib_Backfat
SAMN07627014	PRJNA403969	Longissimus dorsi	F2_Duroc_x_Pietrain	female_Low-10th_Rib_Backfat
SAMN07627015	PRJNA403969	Longissimus dorsi	F2_Duroc_x_Pietrain	male_Low-10th_Rib_Backfat
SAMN07627016	PRJNA403969	Longissimus dorsi	F2_Duroc_x_Pietrain	male_High-10th_Rib_Backfat
SAMN07627017	PRJNA403969	Longissimus dorsi	F2_Duroc_x_Pietrain	female_Low-10th_Rib_Backfat
SAMN07627018	PRJNA403969	Longissimus dorsi	F2_Duroc_x_Pietrain	female_High-10th_Rib_Backfat
SAMN07627019	PRJNA403969	Longissimus dorsi	F2_Duroc_x_Pietrain	male_High-10th_Rib_Backfat
SAMN07627020	PRJNA403969	Longissimus dorsi	F2_Duroc_x_Pietrain	male_Low-10th_Rib_Backfat
SAMN07627021	PRJNA403969	Longissimus dorsi	F2_Duroc_x_Pietrain	female_High-10th_Rib_Backfat
SAMN07627022	PRJNA403969	Longissimus dorsi	F2_Duroc_x_Pietrain	female_Low-10th_Rib_Backfat
SAMN07627023	PRJNA403969	Longissimus dorsi	F2_Duroc_x_Pietrain	male_Low-10th_Rib_Backfat
SAMN07627024	PRJNA403969	Longissimus dorsi	F2_Duroc_x_Pietrain	male_High-10th_Rib_Backfat
SAMN07627025	PRJNA403969	Longissimus dorsi	F2_Duroc_x_Pietrain	female_Low-10th_Rib_Backfat
SAMN07627026	PRJNA403969	Longissimus dorsi	F2_Duroc_x_Pietrain	female_High-10th_Rib_Backfat
SAMN07627027	PRJNA403969	Longissimus dorsi	F2_Duroc_x_Pietrain	male_High-10th_Rib_Backfat
SAMN07627028	PRJNA403969	Longissimus dorsi	F2_Duroc_x_Pietrain	male_Low-10th_Rib_Backfat
SAMN07627029	PRJNA403969	Longissimus dorsi	F2_Duroc_x_Pietrain	female_High-10th_Rib_Backfat
SAMN07627031	PRJNA403969	Longissimus dorsi	F2_Duroc_x_Pietrain	male_Low-10th_Rib_Backfat
SAMN07627032	PRJNA403969	Longissimus dorsi	F2_Duroc_x_Pietrain	male_High-10th_Rib_Backfat
SAMN07627033	PRJNA403969	Longissimus dorsi	F2_Duroc_x_Pietrain	female_High-10th_Rib_Backfat
SAMN07627034	PRJNA403969	Longissimus dorsi	F2_Duroc_x_Pietrain	female_Low-10th_Rib_Backfat
SAMN07627035	PRJNA403969	Longissimus dorsi	F2_Duroc_x_Pietrain	male_Low-10th_Rib_Backfat
SAMN07627036	PRJNA403969	Longissimus dorsi	F2_Duroc_x_Pietrain	male_High-10th_Rib_Backfat
SAMN07627037	PRJNA403969	Longissimus dorsi	F2_Duroc_x_Pietrain	female_Low-10th_Rib_Backfat
SAMN07627038	PRJNA403969	Longissimus dorsi	F2_Duroc_x_Pietrain	female_High-10th_Rib_Backfat
SAMN07627039	PRJNA403969	Longissimus dorsi	F2_Duroc_x_Pietrain	male_High-10th_Rib_Backfat
SAMN07627040	PRJNA403969	Longissimus dorsi	F2_Duroc_x_Pietrain	male_Low-10th_Rib_Backfat
SAMN07627041	PRJNA403969	Longissimus dorsi	F2_Duroc_x_Pietrain	female_High-10th_Rib_Backfat
SAMN07627042	PRJNA403969	Longissimus dorsi	F2_Duroc_x_Pietrain	female_Low-10th_Rib_Backfat
SAMN07627043	PRJNA403969	Longissimus dorsi	F2_Duroc_x_Pietrain	male_High-10th_Rib_Backfat
SAMN07627044	PRJNA403969	Longissimus dorsi	F2_Duroc_x_Pietrain	male_Low-10th_Rib_Backfat
SAMN07640983	PRJNA407236	Liver	Landrace	high backfat
SAMN07640989	PRJNA407236	Liver	Landrace	high backfat
SAMN07640995	PRJNA407236	Liver	Landrace	high backfat
SAMN07641020	PRJNA407236	Liver	Landrace	high backfat
SAMN07641021	PRJNA407236	Liver	Landrace	low backfat
SAMN07641022	PRJNA407236	Liver	Landrace	low backfat
SAMN07641023	PRJNA407236	Liver	Landrace	low backfat
SAMN07643023	PRJNA407236	Liver	Landrace	low backfat
SAMN07661000	PRJNA407675	Brain	Landrace-cross	none
SAMN07661001	PRJNA407675	Brain	Landrace-cross	none
SAMN07661002	PRJNA407675	Brain	Landrace-cross	Zika virus
SAMN07661003	PRJNA407675	Brain	Landrace-cross	Zika virus
SAMN07661004	PRJNA407675	Brain	Landrace-cross	Zika virus
SAMN07661005	PRJNA407675	Brain	Landrace-cross	Zika virus
SAMN07661006	PRJNA407675	Brain	Landrace-cross	Zika virus
SAMN07661007	PRJNA407675	Brain	Landrace-cross	Zika virus
SAMN07661008	PRJNA407675	Brain	Landrace-cross	none
SAMN07661009	PRJNA407675	Brain	Landrace-cross	none
SAMN07661010	PRJNA407675	Brain	Landrace-cross	none
SAMN07661011	PRJNA407675	Brain	Landrace-cross	none
SAMN07738850	PRJNA305831	Kidney	Sus scrofa domesticus	PK15A 0hrs
SAMN07738851	PRJNA305831	Kidney	Sus scrofa domesticus	PK15A 0hrs
SAMN07738852	PRJNA305831	Kidney	Sus scrofa domesticus	PK15A 0hrs
SAMN07738853	PRJNA305831	Kidney	Sus scrofa domesticus	PK15A 6hrs
SAMN07738854	PRJNA305831	Kidney	Sus scrofa domesticus	PK15A 6hrs
SAMN07738855	PRJNA305831	Kidney	Sus scrofa domesticus	PK15A 6hrs
SAMN07738857	PRJNA305831	Kidney	Sus scrofa domesticus	PK15A 24hrs
SAMN07738858	PRJNA305831	Kidney	Sus scrofa domesticus	PK15A 24hrs
SAMN07785225	PRJNA414067	Brain		Toxoplasma gondii infection
SAMN07785226	PRJNA414067	Brain		Toxoplasma gondii infection
SAMN07785227	PRJNA414067	Liver		Toxoplasma gondii infection
SAMN07785228	PRJNA414067	Liver		Toxoplasma gondii infection
SAMN07785229	PRJNA414067	Lung		Toxoplasma gondii infection
SAMN07785230	PRJNA414067	Lung		Toxoplasma gondii infection
SAMN07785231	PRJNA414067	Mesenteric lymph nodes		Toxoplasma gondii infection
SAMN07785232	PRJNA414067	Mesenteric lymph nodes		Toxoplasma gondii infection
SAMN07785233	PRJNA414067	Spleen		Toxoplasma gondii infection
SAMN07785234	PRJNA414067	Spleen		Toxoplasma gondii infection
SAMN07785235	PRJNA414067	Brain		none
SAMN07785236	PRJNA414067	Brain		none
SAMN07785237	PRJNA414067	Liver		none
SAMN07785238	PRJNA414067	Liver		none
SAMN07785239	PRJNA414067	Lung		none
SAMN07785240	PRJNA414067	Lung		none
SAMN07785241	PRJNA414067	Mesenteric lymph nodes		none
SAMN07785242	PRJNA414067	Mesenteric lymph nodes		none
SAMN07785243	PRJNA414067	Spleen		none
SAMN07785244	PRJNA414067	Spleen		none
SAMN07785245	PRJNA414067	Brain		Toxoplasma gondii infection
SAMN07785246	PRJNA414067	Brain		Toxoplasma gondii infection
SAMN07785247	PRJNA414067	Liver		Toxoplasma gondii infection
SAMN07785248	PRJNA414067	Liver		Toxoplasma gondii infection
SAMN07785249	PRJNA414067	Lung		Toxoplasma gondii infection
SAMN07785250	PRJNA414067	Lung		Toxoplasma gondii infection
SAMN07785251	PRJNA414067	Mesenteric lymph nodes		Toxoplasma gondii infection
SAMN07785252	PRJNA414067	Mesenteric lymph nodes		Toxoplasma gondii infection
SAMN07785253	PRJNA414067	Spleen		Toxoplasma gondii infection
SAMN07785254	PRJNA414067	Spleen		Toxoplasma gondii infection
SAMN07785255	PRJNA414067	Brain		none
SAMN07785256	PRJNA414067	Brain		none
SAMN07785257	PRJNA414067	Liver		none
SAMN07785258	PRJNA414067	Liver		none
SAMN07785259	PRJNA414067	Lung		none
SAMN07785260	PRJNA414067	Lung		none
SAMN07785261	PRJNA414067	Mesenteric lymph nodes		none
SAMN07785262	PRJNA414067	Mesenteric lymph nodes		none
SAMN07785263	PRJNA414067	Spleen		none
SAMN07785264	PRJNA414067	Spleen		none
SAMN07806805	PRJNA413646	Ovary	Polish Large White x Landrace	a
SAMN07806806	PRJNA413646	Ovary	Polish Large White x Landrace	b
SAMN07806807	PRJNA413646	Ovary	Polish Large White x Landrace	a
SAMN07806808	PRJNA413646	Ovary	Polish Large White x Landrace	b
SAMN07806809	PRJNA413646	Ovary	Polish Large White x Landrace	a
SAMN07806810	PRJNA413646	Ovary	Polish Large White x Landrace	b
SAMN07806811	PRJNA413646	Ovary	Polish Large White x Landrace	a
SAMN07806812	PRJNA413646	Ovary	Polish Large White x Landrace	b
SAMN07806813	PRJNA413646	Ovary	Polish Large White x Landrace	a
SAMN07806814	PRJNA413646	Ovary	Polish Large White x Landrace	b
SAMN07806815	PRJNA413646	Ovary	Polish Large White x Landrace	a
SAMN07806816	PRJNA413646	Ovary	Polish Large White x Landrace	b
SAMN07806817	PRJNA413646	Ovary	Polish Large White x Landrace	a
SAMN07806818	PRJNA413646	Ovary	Polish Large White x Landrace	b
SAMN07806819	PRJNA413646	Ovary	Polish Large White x Landrace	a
SAMN07806820	PRJNA413646	Ovary	Polish Large White x Landrace	b
SAMN07806821	PRJNA413646	Ovary	Polish Large White x Landrace	a
SAMN07806822	PRJNA413646	Ovary	Polish Large White x Landrace	b
SAMN07806823	PRJNA413646	Ovary	Polish Large White x Landrace	a
SAMN07806824	PRJNA413646	Ovary	Polish Large White x Landrace	b
SAMN07806825	PRJNA413646	Ovary	Polish Large White x Landrace	a
SAMN07806826	PRJNA413646	Ovary	Polish Large White x Landrace	b
SAMN07806827	PRJNA413646	Ovary	Polish Large White x Landrace	a
SAMN07806828	PRJNA413646	Ovary	Polish Large White x Landrace	b
SAMN07806829	PRJNA413646	Ovary	Polish Large White x Landrace	a
SAMN07806830	PRJNA413646	Ovary	Polish Large White x Landrace	b
SAMN07806831	PRJNA413646	Ovary	Polish Large White x Landrace	a
SAMN07806832	PRJNA413646	Ovary	Polish Large White x Landrace	b
SAMN07806833	PRJNA413646	Ovary	Polish Large White x Landrace	a
SAMN07806834	PRJNA413646	Ovary	Polish Large White x Landrace	b
SAMN07806835	PRJNA413646	Ovary	Polish Large White x Landrace	a
SAMN07806836	PRJNA413646	Ovary	Polish Large White x Landrace	b
SAMN07806837	PRJNA413646	Ovary	Polish Large White x Landrace	a
SAMN07806838	PRJNA413646	Ovary	Polish Large White x Landrace	b
SAMN07806839	PRJNA413646	Ovary	Polish Large White x Landrace	a
SAMN07806840	PRJNA413646	Ovary	Polish Large White x Landrace	b
SAMN07821329	PRJNA415229	Peripheral blood	Changbai	FMDV
SAMN07821330	PRJNA415229	Peripheral blood	Changbai	FMDV
SAMN07821331	PRJNA415229	Peripheral blood	Changbai	FMDV
SAMN07821332	PRJNA415229	Peripheral blood	Changbai	FMDV
SAMN07821333	PRJNA415229	Peripheral blood	Changbai	FMDV
SAMN07821334	PRJNA415229	Peripheral blood	Changbai	Control
SAMN07821335	PRJNA415229	Peripheral blood	Changbai	Control
SAMN07821336	PRJNA415229	Peripheral blood	Changbai	Control
SAMN07821337	PRJNA415229	Peripheral blood	Changbai	Control
SAMN07821338	PRJNA415229	Peripheral blood	Changbai	Control
SAMN07821339	PRJNA415229	Peripheral blood	Changbai	Control
SAMN07821340	PRJNA415229	Peripheral blood	Changbai	Control
SAMN07822578	PRJNA415431	Spleen	YL	SS
SAMN07822579	PRJNA415431	Spleen	YL	SS
SAMN07822580	PRJNA415431	Spleen	YL	SS
SAMN07822581	PRJNA415431	Spleen	YL	SS
SAMN07822583	PRJNA415431	Spleen	YL	SC
SAMN07822585	PRJNA415431	Spleen	YL	SC
SAMN07822586	PRJNA415431	Spleen	YL	SC
SAMN07822587	PRJNA415431	Spleen	YL	SC
SAMN07822588	PRJNA415431	Spleen	YL	SR
SAMN07822589	PRJNA415431	Spleen	YL	SR
SAMN07822590	PRJNA415431	Spleen	YL	SS
SAMN07822591	PRJNA415431	Spleen	YL	SR
SAMN07822592	PRJNA415431	Spleen	YL	SR
SAMN07835414	PRJNA415809	Endometrial epithelial cell		treatment
SAMN07835415	PRJNA415809	Endometrial epithelial cell		treatment
SAMN07835416	PRJNA415809	Endometrial epithelial cell		treatment
SAMN07835417	PRJNA415809	Endometrial epithelial cell		control
SAMN07835418	PRJNA415809	Endometrial epithelial cell		control
SAMN07835419	PRJNA415809	Endometrial epithelial cell		control
SAMN07956242	PRJNA416432	Ovary	Yorkshire	follicular
SAMN07956243	PRJNA416432	Ovary	Yorkshire	follicular
[truncated: 1,572 more rows]

## Sheet: Supplementary Data 4
517 PCGs and 47 LncRNAs with SINE-associated transcripts perfectly matched
Gene name	Gene/Transcript ID	Type	Predicted Gene ID	Predicted Transcript ID	Chain	TE start in transcripts	TE end in transcripts	TE type	TE start	TE end
LOC100515643	rna5683	protein_coding	PIG10051778	PIG10051778.mrna1	+	3589	3850	PRE1a#SINE/tRNA	263	1
CNR1	rna1341	protein_coding	PIG10072232	PIG10072232.mrna1	-	4101	4358	PRE1_SS#SINE/tRNA	1	258
GPR176	rna3220	protein_coding	PIG10108113	PIG10108113.mrna1	+	3636	3828	PRE1_SS#SINE/tRNA	194	1
CD274	rna4883	protein_coding	PIG10244310	PIG10244310.mrna1	-	2689	2949	Pre0_SS#SINE/tRNA	1	260
IFNE	rna4618	protein_coding	PIG10272378	PIG10272378.mrna1	+	3645	3898	PRE1_SS#SINE/tRNA	1	255
ARPP19	rna2655	protein_coding	PIG10277793	PIG10277793.mrna1	+	2596	2854	PRE1_SS#SINE/tRNA	1	258
IFNE	rna4618	protein_coding	PIG10341550	PIG10341550.mrna1	+	2652	2906	PRE1_SS#SINE/tRNA	1	255
RAB27A	rna2601	protein_coding	PIG10401209	PIG10401209.mrna1	+	2244	2500	PRE1_SS#SINE/tRNA	1	258
IFNE	rna4618	protein_coding	PIG10406947	PIG10406947.mrna1	+	2774	3028	PRE1_SS#SINE/tRNA	1	255
IFNE	rna4618	protein_coding	PIG10430402	PIG10430402.mrna1	+	2548	2802	PRE1_SS#SINE/tRNA	1	255
SPPL2A	rna2709	protein_coding	PIG10443491	PIG10443491.mrna1	+	4621	4878	PRE1_SS#SINE/tRNA	1	258
IFNE	rna4618	protein_coding	PIG10654562	PIG10654562.mrna1	+	1944	2198	PRE1_SS#SINE/tRNA	1	255
LRRC19	rna4555	protein_coding	PIG10711403	PIG10711403.mrna1	+	2093	2355	PRE1a#SINE/tRNA	263	1
IFNE	rna4618	protein_coding	PIG10791438	PIG10791438.mrna1	+	3015	3269	PRE1_SS#SINE/tRNA	1	255
MTFR2	rna711	protein_coding	PIG10960174	PIG10960174.mrna1	+	2226	2477	Pre0_SS#SINE/tRNA	260	4
MIR122	rna3714		PIG10980758	PIG10980758.mrna1	-	5515	5764	PRE1_SS#SINE/tRNA	1	250
MALT1	rna3705	protein_coding	PIG10995416	PIG10995416.mrna1	-	3467	3724	Pre0_SS#SINE/tRNA	1	260
MIR122	rna3714		PIG11060092	PIG11060092.mrna1	-	5257	5508	PRE1_SS#SINE/tRNA	1	253
RPF2	rna1725	protein_coding	PIG11302586	PIG11302586.mrna1	+	1508	1725	PRE1_SS#SINE/tRNA	258	41
ABHD17B	rna5062	protein_coding	PIG11934503	PIG11934503.mrna1	-	3749	3979	PRE1a#SINE/tRNA	1	237
RSC1A1	rna6185	protein_coding	PIG11943921	PIG11943921.mrna1	-	25	237	PRE1_SS#SINE/tRNA	214	2
LOC106509068	rna3712	lncRNA	PIG12007563	PIG12007563.mrna1	-	4655	4871	PRE1_SS#SINE/tRNA	8	238
SIM1	rna1496	protein_coding	PIG12017604	PIG12017604.mrna1	-	6584	6838	PRE1a#SINE/tRNA	263	2
LOC100625275	gene2362		PIG1236600	PIG1236600.mrna1	-	32	292	PRE1a#SINE/tRNA	263	1
CNDP2	rna3504	protein_coding	PIG12681871	PIG12681871.mrna1	-	5644	5713	PRE1a#SINE/tRNA	104	172
POLI	rna2181	protein_coding	PIG12899293	PIG12899293.mrna1	+	2895	3106	PRE1a#SINE/tRNA	1	214
TRNAE-UUC	rna604		PIG12900254	PIG12900254.mrna1	-	958	1215	Pre0_SS#SINE/tRNA	260	1
LOC100152864	gene2162		PIG12919714	PIG12919714.mrna1	-	4975	5236	PRE1a#SINE/tRNA	1	263
DNAAF2	rna4071	protein_coding	PIG12980288	PIG12980288.mrna1	-	2647	2908	PRE1a#SINE/tRNA	1	263
IFNE	rna4618	protein_coding	PIG13111627	PIG13111627.mrna1	+	4990	5243	PRE1_SS#SINE/tRNA	1	250
NAIF1	rna6188	protein_coding	PIG13147510	PIG13147510.mrna2	-	644	903	PRE1a#SINE/tRNA	2	263
POLI	rna2179	protein_coding	PIG13192369	PIG13192369.mrna1	+	458	721	PRE1a#SINE/tRNA	263	1
AQR	rna3286	protein_coding	PIG13242657	PIG13242657.mrna1	+	4973	5259	PRE1a#SINE/tRNA	1	263
CD274	rna4884	protein_coding	PIG13344440	PIG13344440.mrna1	-	3041	3300	Pre0_SS#SINE/tRNA	1	259
GCNT1	rna5125	protein_coding	PIG13567641	PIG13567641.mrna1	+	2474	2736	PRE1a#SINE/tRNA	1	263
LOC102165044	rna4373	lncRNA	PIG13617078	PIG13617078.mrna1	-	3163	3441	PRE1_SS#SINE/tRNA	258	1
LOC100737862	gene504		PIG14039262	PIG14039262.mrna1	-	5414	5663	PRE1_SS#SINE/tRNA	1	258
TRNAE-UUC	rna604		PIG14073758	PIG14073758.mrna1	-	2035	2295	PRE1a#SINE/tRNA	263	1
LOC100739708	rna5534	protein_coding	PIG14154887	PIG14154887.mrna1	-	39	291	Pre0_SS#SINE/tRNA	260	4
MFSD4B	rna1730	protein_coding	PIG14162683	PIG14162683.mrna1	+	5324	5582	PRE1a#SINE/tRNA	1	263
TFB1M	rna310	protein_coding	PIG14376931	PIG14376931.mrna1	+	2604	2865	PRE1a#SINE/tRNA	263	5
AAGAB	rna3827	protein_coding	PIG14448803	PIG14448803.mrna1	-	2942	3203	PRE1a#SINE/tRNA	1	263
EPM2A	rna491	protein_coding	PIG14455851	PIG14455851.mrna1	+	2129	2366	PRE1_SS#SINE/tRNA	1	238
UACA	rna3927	protein_coding	PIG14527379	PIG14527379.mrna1	-	4883	5140	Pre0_SS#SINE/tRNA	257	1
CASC4	rna2915	protein_coding	PIG14842639	PIG14842639.mrna1	-	3090	3347	PRE1_SS#SINE/tRNA	1	258
GEMIN2	rna3975	protein_coding	PIG16029713	PIG16029713.mrna2	+	826	1084	PRE1_SS#SINE/tRNA	1	255
IFN-ALPHA-15	rna4648	protein_coding	PIG1626432	PIG1626432.mrna1	+	2071	2248	Pre0_SS#SINE/tRNA	260	83
NUP43	rna421	protein_coding	PIG17419479	PIG17419479.mrna1	+	2902	3160	PRE1a#SINE/tRNA	250	1
CASC4	rna2916	protein_coding	PIG17740028	PIG17740028.mrna1	-	3261	3517	PRE1_SS#SINE/tRNA	1	256
RAB27A	rna2602	protein_coding	PIG1845932	PIG1845932.mrna1	+	1113	1378	PRE1_SS#SINE/tRNA	258	1
RAB27A	rna2598	protein_coding	PIG18517919	PIG18517919.mrna1	+	68	337	PRE1_SS#SINE/tRNA	258	1
RPF2	rna1724	protein_coding	PIG18675176	PIG18675176.mrna2	+	505	724	PRE1_SS#SINE/tRNA	41	257
TPM1	rna2394	protein_coding	PIG19203648	PIG19203648.mrna1	-	181	335	PRE1_SS#SINE/tRNA	154	1
RPF2	rna1723	protein_coding	PIG2127184	PIG2127184.mrna1	+	2355	2592	PRE1_SS#SINE/tRNA	1	237
RPF2	rna1723	protein_coding	PIG2127184	PIG2127184.mrna1	+	4066	4282	PRE1_SS#SINE/tRNA	41	258
ARPP19	rna2656	protein_coding	PIG23143895	PIG23143895.mrna1	+	2922	3192	PRE1_SS#SINE/tRNA	13	258
RAB27A	rna2600	protein_coding	PIG2350487	PIG2350487.mrna1	+	1117	1382	PRE1_SS#SINE/tRNA	258	1
MIR628	rna2587		PIG2433290	PIG2433290.mrna1	+	6969	7222	Pre0_SS#SINE/tRNA	2	258
RPF2	rna1726	protein_coding	PIG2465820	PIG2465820.mrna2	+	2513	2755	PRE1_SS#SINE/tRNA	1	243
RPF2	rna1726	protein_coding	PIG2465820	PIG2465820.mrna2	+	4206	4420	PRE1_SS#SINE/tRNA	41	258
LOC100739506	gene1896		PIG2488555	PIG2488555.mrna2	-	11863	12092	PRE1a#SINE/tRNA	263	37
LOC100739506	gene1896		PIG2488555	PIG2488555.mrna2	-	15634	15801	PRE1a#SINE/tRNA	1	163
IFN-DELTA-10	rna4649	protein_coding	PIG2498406	PIG2498406.mrna1	+	29	285	PRE1a#SINE/tRNA	263	1
ATG14	rna4307	protein_coding	PIG2572625	PIG2572625.mrna1	-	66	321	PRE1_SS#SINE/tRNA	258	1
IFN-ALPHA-1	rna4623	protein_coding	PIG2657430	PIG2657430.mrna1	-	8661	8916	PRE1_SS#SINE/tRNA	1	255
IFN-DELTA-10	rna4649	protein_coding	PIG2861400	PIG2861400.mrna1	+	37	298	PRE1a#SINE/tRNA	263	1
IFN-ALPHA-15	rna4648	protein_coding	PIG3120796	PIG3120796.mrna1	+	2194	2437	Pre0_SS#SINE/tRNA	260	17
LGALS3	rna4292	protein_coding	PIG3198833	PIG3198833.mrna1	+	1342	1600	Pre0_SS#SINE/tRNA	260	1
GRHPR	rna5365	protein_coding	PIG3300694	PIG3300694.mrna1	+	2446	2710	PRE1a#SINE/tRNA	1	263
GEMIN2	rna3973	protein_coding	PIG3362586	PIG3362586.mrna1	+	1974	2228	PRE1_SS#SINE/tRNA	255	1
LRRC57	rna3037	protein_coding	PIG3512602	PIG3512602.mrna1	+	3021	3258	PRE1_SS#SINE/tRNA	1	238
POLI	rna2182	protein_coding	PIG3665504	PIG3665504.mrna1	+	3009	3269	PRE1a#SINE/tRNA	1	262
NEMF	rna4084	protein_coding	PIG3771075	PIG3771075.mrna1	-	4355	4569	PRE1a#SINE/tRNA	1	217
UACA	rna3922	protein_coding	PIG3807145	PIG3807145.mrna1	-	4826	5080	Pre0_SS#SINE/tRNA	257	1
POLI	rna2183	protein_coding	PIG3988100	PIG3988100.mrna1	+	444	705	PRE1a#SINE/tRNA	263	1
LOC102162280	gene2210		PIG402012	PIG402012.mrna1	-	2872	3126	PRE1a#SINE/tRNA	1	260
LOC102162280	gene2210		PIG402012	PIG402012.mrna1	-	4071	4333	PRE1a#SINE/tRNA	263	1
ARPP19	rna2654	protein_coding	PIG4459381	PIG4459381.mrna1	+	73	330	PRE1_SS#SINE/tRNA	258	1
GEMIN2	rna3972	protein_coding	PIG4555184	PIG4555184.mrna1	+	1991	2241	PRE1_SS#SINE/tRNA	255	1
MIR122	rna3714		PIG500363	PIG500363.mrna1	-	5546	5800	PRE1_SS#SINE/tRNA	1	255
LOC100737862	gene504		PIG5026314	PIG5026314.mrna1	-	5798	6054	PRE1_SS#SINE/tRNA	1	258
KYAT1	rna6294	protein_coding	PIG5691853	PIG5691853.mrna1	-	1213	1272	PRE1_SS#SINE/tRNA	1	59
EPM2A	rna491	protein_coding	PIG5951288	PIG5951288.mrna1	+	1184	1445	PRE1a#SINE/tRNA	263	1
CCNDBP1	rna3016	protein_coding	PIG6143072	PIG6143072.mrna1	-	3548	3806	PRE1a#SINE/tRNA	263	1
ARPP19	rna2654	protein_coding	PIG6369702	PIG6369702.mrna1	+	2610	2867	PRE1_SS#SINE/tRNA	1	258
LOC100515643	rna5684	protein_coding	PIG638667	PIG638667.mrna1	+	679	941	PRE1a#SINE/tRNA	263	1
LOC100515643	rna5684	protein_coding	PIG638667	PIG638667.mrna1	+	3961	4222	PRE1a#SINE/tRNA	263	1
LOC110261359	gene1044		PIG642809	PIG642809.mrna1	+	5253	5419	PRE1_SS#SINE/tRNA	258	92
GCNT1	rna5114	protein_coding	PIG6794429	PIG6794429.mrna1	+	2387	2650	PRE1a#SINE/tRNA	1	263
TFB1M	rna311	protein_coding	PIG7109709	PIG7109709.mrna1	+	2767	3030	PRE1a#SINE/tRNA	263	2
UACA	rna3920	protein_coding	PIG7400854	PIG7400854.mrna1	-	1477	1733	Pre0_SS#SINE/tRNA	1	257
COPS2	rna2780	protein_coding	PIG7413936	PIG7413936.mrna1	+	32	292	PRE1a#SINE/tRNA	263	1
UACA	rna3921	protein_coding	PIG7624963	PIG7624963.mrna1	-	4756	5012	Pre0_SS#SINE/tRNA	257	1
COPS2	rna2779	protein_coding	PIG7653683	PIG7653683.mrna1	+	6340	6603	PRE1a#SINE/tRNA	1	263
UACA	rna3926	protein_coding	PIG7836467	PIG7836467.mrna1	-	5009	5266	Pre0_SS#SINE/tRNA	257	1
CDKL1	rna4107	protein_coding	PIG7871699	PIG7871699.mrna1	-	3907	4169	Pre0_SS#SINE/tRNA	259	1
ULBP1	rna413	protein_coding	PIG8928062	PIG8928062.mrna1	-	180	450	PRE1a#SINE/tRNA	11	263
PDCD1LG2	rna4872	protein_coding	PIG9046268	PIG9046268.mrna1	-	4914	5177	PRE1a#SINE/tRNA	1	263
RGP1	rna5277	protein_coding	PIG9281764	PIG9281764.mrna2	+	9882	10135	Pre0_SS#SINE/tRNA	1	256
SPPL2A	rna2710	protein_coding	PIG9338255	PIG9338255.mrna1	+	4626	4883	PRE1_SS#SINE/tRNA	1	258
MIR628	rna2587		PIG9378721	PIG9378721.mrna1	+	6579	6831	Pre0_SS#SINE/tRNA	1	260
DDHD1	rna4234	protein_coding	PIG979065	PIG979065.mrna1	-	30	291	PRE1a#SINE/tRNA	263	1
RAB27A	rna2609	protein_coding	PIG9917370	PIG9917370.mrna1	+	2284	2550	PRE1_SS#SINE/tRNA	1	258
MCM10	rna47867	protein_coding	PIG10458914	PIG10458914.mrna1	-	4875	5132	PRE1_SS#SINE/tRNA	1	258
SRP9	rna46852	protein_coding	PIG1156996	PIG1156996.mrna1	+	2769	3032	PRE1_SS#SINE/tRNA	1	258
SRP9	rna46852	protein_coding	PIG1156996	PIG1156996.mrna1	+	3368	3598	PRE1_SS#SINE/tRNA	14	249
MCM10	rna47868	protein_coding	PIG11862263	PIG11862263.mrna1	-	4953	5207	PRE1_SS#SINE/tRNA	1	258
MIR664	rna46686		PIG12818962	PIG12818962.mrna1	-	686	949	PRE1a#SINE/tRNA	1	263
AAED1	rna47241	protein_coding	PIG13025570	PIG13025570.mrna1	+	1382	1636	PRE1a#SINE/tRNA	263	1
AAED1	rna47241	protein_coding	PIG13025570	PIG13025570.mrna1	+	2514	2731	PRE1a#SINE/tRNA	27	246
SPAG6	rna47989	protein_coding	PIG13699610	PIG13699610.mrna1	-	31	293	PRE1a#SINE/tRNA	263	1
LOC102165845	rna47013	lncRNA	PIG14042667	PIG14042667.mrna1	-	1640	1891	PRE1a#SINE/tRNA	263	1
GOLM1	rna47357	protein_coding	PIG14063667	PIG14063667.mrna1	+	31	292	PRE1a#SINE/tRNA	263	1
GOLM1	rna47357	protein_coding	PIG14063667	PIG14063667.mrna1	+	701	963	PRE1a#SINE/tRNA	263	1
MCM10	rna47866	protein_coding	PIG2840001	PIG2840001.mrna1	-	1715	1971	PRE1_SS#SINE/tRNA	258	1
LOC102160368	rna47351	lncRNA	PIG3202196	PIG3202196.mrna1	-	1882	2144	PRE1a#SINE/tRNA	1	263
LARP4B	rna48401	protein_coding	PIG5255263	PIG5255263.mrna1	+	1514	1772	PRE1_SS#SINE/tRNA	1	255
MIR664	rna46686		PIG529159	PIG529159.mrna1	-	5380	5642	PRE1a#SINE/tRNA	1	263
LOC110255731	gene18190		PIG7707662	PIG7707662.mrna1	-	50	304	PRE1_SS#SINE/tRNA	255	1
DHTKD1	rna48163	protein_coding	PIG820709	PIG820709.mrna1	-	3536	3784	PRE1a#SINE/tRNA	1	254
LOC110255731	gene18190		PIG8713446	PIG8713446.mrna1	-	83	337	PRE1_SS#SINE/tRNA	255	5
LOC110255731	gene18190		PIG9313438	PIG9313438.mrna1	-	61	319	PRE1_SS#SINE/tRNA	258	1
LOC110255731	gene18190		PIG9404586	PIG9404586.mrna1	-	63	319	PRE1_SS#SINE/tRNA	258	1
SLC25A30	rna49180	protein_coding	PIG10248038	PIG10248038.mrna1	-	2439	2701	PRE1a#SINE/tRNA	1	263
SLC25A15	rna48940	protein_coding	PIG11053706	PIG11053706.mrna1	+	5503	5741	PRE1a#SINE/tRNA	1	240
TNFRSF19	rna48535	protein_coding	PIG11223858	PIG11223858.mrna1	+	2427	2679	Pre0_SS#SINE/tRNA	1	255
MIR9814	rna48541		PIG1145664	PIG1145664.mrna1	-	3060	3286	PRE1_SS#SINE/tRNA	231	4
MIR9814	rna48541		PIG1145664	PIG1145664.mrna1	-	4523	4781	PRE1_SS#SINE/tRNA	1	258
MICU2	rna48504	protein_coding	PIG11651789	PIG11651789.mrna1	-	1305	1546	PRE1a#SINE/tRNA	258	27
TGDS	rna49585	protein_coding	PIG11768123	PIG11768123.mrna1	-	1261	1523	PRE1a#SINE/tRNA	1	263
DCUN1D2	rna49932	protein_coding	PIG12406814	PIG12406814.mrna1	-	2196	2454	Pre0_SS#SINE/tRNA	1	260
LOC100523690	rna49199	protein_coding	PIG12618666	PIG12618666.mrna1	-	1938	2200	PRE1a#SINE/tRNA	263	1
DCUN1D2	rna49937	protein_coding	PIG12723471	PIG12723471.mrna1	-	4594	4855	Pre0_SS#SINE/tRNA	1	260
TNFRSF19	rna48535	protein_coding	PIG12750801	PIG12750801.mrna1	+	2760	2997	PRE1_SS#SINE/tRNA	1	238
TGDS	rna49586	protein_coding	PIG12875796	PIG12875796.mrna1	-	1264	1533	PRE1a#SINE/tRNA	1	263
LOC102166670	rna48707	lncRNA	PIG13571369	PIG13571369.mrna1	-	2331	2594	PRE1a#SINE/tRNA	263	1
MTIF3	rna48621	protein_coding	PIG14409814	PIG14409814.mrna1	-	1712	1970	PRE1_SS#SINE/tRNA	1	258
MTIF3	rna48617	protein_coding	PIG14473268	PIG14473268.mrna1	-	1775	2030	PRE1_SS#SINE/tRNA	1	255
TNFRSF19	rna48535	protein_coding	PIG14869472	PIG14869472.mrna1	+	2677	2905	PRE1_SS#SINE/tRNA	1	229
LOC110255863	rna49854	lncRNA	PIG15165899	PIG15165899.mrna1	-	1660	1916	PRE1a#SINE/tRNA	259	1
MTIF3	rna48616	protein_coding	PIG16194455	PIG16194455.mrna1	-	2011	2286	PRE1_SS#SINE/tRNA	1	258
WDFY2	rna48986	protein_coding	PIG16374826	PIG16374826.mrna1	-	47	312	PRE1a#SINE/tRNA	263	1
TGDS	rna49585	protein_coding	PIG1721750	PIG1721750.mrna1	-	1289	1561	PRE1a#SINE/tRNA	1	263
GJB2	rna48465	protein_coding	PIG18830848	PIG18830848.mrna1	-	2086	2369	PRE1a#SINE/tRNA	263	2
MTIF3	rna48615	protein_coding	PIG3405331	PIG3405331.mrna2	-	745	1012	PRE1_SS#SINE/tRNA	258	1
TNFRSF19	rna48535	protein_coding	PIG3434896	PIG3434896.mrna1	+	2872	3126	Pre0_SS#SINE/tRNA	1	260
TNFRSF19	rna48535	protein_coding	PIG3618277	PIG3618277.mrna1	+	2851	3078	PRE1_SS#SINE/tRNA	1	230
TNFRSF19	rna48535	protein_coding	PIG3634299	PIG3634299.mrna1	+	2745	2981	PRE1_SS#SINE/tRNA	1	238
MIR9814	rna48541		PIG4783502	PIG4783502.mrna1	-	1520	1774	PRE1_SS#SINE/tRNA	1	258
POMP	rna48661	protein_coding	PIG4842780	PIG4842780.mrna1	+	1225	1490	Pre0_SS#SINE/tRNA	1	259
RPL21	rna48606	protein_coding	PIG5677154	PIG5677154.mrna1	+	923	1188	PRE1a#SINE/tRNA	263	1
CCDC122	rna49225	protein_coding	PIG5709168	PIG5709168.mrna1	+	592	853	Pre0_SS#SINE/tRNA	260	1
SLC46A3	rna48666	protein_coding	PIG7450706	PIG7450706.mrna1	-	1842	2094	PRE1a#SINE/tRNA	1	262
MIR9814	rna48541		PIG7744151	PIG7744151.mrna1	-	4716	4942	PRE1_SS#SINE/tRNA	231	4
MIR9814	rna48541		PIG7744151	PIG7744151.mrna1	-	6179	6435	PRE1_SS#SINE/tRNA	1	258
TNFRSF19	rna48535	protein_coding	PIG8810261	PIG8810261.mrna1	+	26	282	Pre0_SS#SINE/tRNA	260	1
TNFRSF19	rna48538	protein_coding	PIG8893734	PIG8893734.mrna1	+	29	287	PRE1a#SINE/tRNA	263	1
MIR9814	rna48541		PIG9099501	PIG9099501.mrna1	-	1247	1473	PRE1_SS#SINE/tRNA	231	4
MIR9814	rna48541		PIG9099501	PIG9099501.mrna1	-	2710	2969	PRE1_SS#SINE/tRNA	1	258
MRPL58	rna50635	protein_coding	PIG10045170	PIG10045170.mrna1	-	3527	3781	PRE1_SS#SINE/tRNA	1	255
INHBA	rna53386	protein_coding	PIG10146701	PIG10146701.mrna1	+	2721	2972	Pre0_SS#SINE/tRNA	1	255
SRR	rna52934	protein_coding	PIG10425685	PIG10425685.mrna1	+	3356	3592	PRE1a#SINE/tRNA	1	238
INHBA	rna53386	protein_coding	PIG10519388	PIG10519388.mrna1	+	270	523	Pre0_SS#SINE/tRNA	1	260
OTOP2	rna50642	protein_coding	PIG10663585	PIG10663585.mrna1	-	1978	2215	PRE1_SS#SINE/tRNA	1	240
PEX12	rna52478	protein_coding	PIG10877831	PIG10877831.mrna1	+	2050	2298	PRE1a#SINE/tRNA	1	250
LOC102157773	rna53075	protein_coding	PIG10887060	PIG10887060.mrna1	-	1175	1438	PRE1a#SINE/tRNA	263	1
LOC102157773	rna53075	protein_coding	PIG10887060	PIG10887060.mrna1	-	2526	2785	PRE1a#SINE/tRNA	263	1
LOC102157773	rna53075	protein_coding	PIG10887060	PIG10887060.mrna1	-	295	410	PRE1a#SINE/tRNA	216	101
INHBA	rna53386	protein_coding	PIG11560467	PIG11560467.mrna2	+	399	648	Pre0_SS#SINE/tRNA	1	258
INHBA	rna53386	protein_coding	PIG11622901	PIG11622901.mrna1	+	658	912	Pre0_SS#SINE/tRNA	1	257
RNF135	rna52583	protein_coding	PIG11669130	PIG11669130.mrna1	-	2500	2756	Pre0_SS#SINE/tRNA	260	1
SLC4A1	rna51294	protein_coding	PIG11924163	PIG11924163.mrna1	+	3445	3682	PRE1_SS#SINE/tRNA	1	238
CCDC43	rna51271	protein_coding	PIG12291315	PIG12291315.mrna1	+	1015	1266	PRE1a#SINE/tRNA	1	257
INHBA	rna53386	protein_coding	PIG12858865	PIG12858865.mrna1	+	133	382	Pre0_SS#SINE/tRNA	1	258
SRR	rna52935	protein_coding	PIG12994052	PIG12994052.mrna1	+	120	378	PRE1a#SINE/tRNA	262	1
SRR	rna52938	protein_coding	PIG13096551	PIG13096551.mrna1	+	3263	3522	PRE1a#SINE/tRNA	1	263
LOC100515340	rna51975	lncRNA	PIG13149159	PIG13149159.mrna1	-	78	335	PRE1_SS#SINE/tRNA	258	1
INHBA	rna53386	protein_coding	PIG14909187	PIG14909187.mrna1	+	1552	1799	Pre0_SS#SINE/tRNA	1	256
AKAP10	rna53698	protein_coding	PIG14931389	PIG14931389.mrna1	+	3202	3431	PRE1_SS#SINE/tRNA	1	233
MIR423	rna52779		PIG16308579	PIG16308579.mrna1	+	2617	2882	Pre0_SS#SINE/tRNA	1	260
LOC102157773	rna53075	protein_coding	PIG1696103	PIG1696103.mrna1	-	79	277	PRE1_SS#SINE/tRNA	196	1
MIR423	rna52779		PIG17310079	PIG17310079.mrna1	+	2619	2884	PRE1a#SINE/tRNA	1	263
IKZF3	rna51671	protein_coding	PIG1928655	PIG1928655.mrna1	+	5016	5266	PRE1a#SINE/tRNA	252	1
CCL16	rna52458	protein_coding	PIG207829	PIG207829.mrna1	+	740	1003	PRE1a#SINE/tRNA	1	263
INHBA	rna53386	protein_coding	PIG21696867	PIG21696867.mrna1	+	468	734	Pre0_SS#SINE/tRNA	1	254
LOC110256034	rna52196	lncRNA	PIG2170220	PIG2170220.mrna2	+	3374	3631	PRE1a#SINE/tRNA	1	263
INHBA	rna53386	protein_coding	PIG22103696	PIG22103696.mrna1	+	67	312	Pre0_SS#SINE/tRNA	1	257
LOC102157773	rna53075	protein_coding	PIG227964	PIG227964.mrna1	-	1231	1490	PRE1a#SINE/tRNA	263	1
SRR	rna52937	protein_coding	PIG2294560	PIG2294560.mrna1	+	3449	3710	PRE1a#SINE/tRNA	1	263
INHBA	rna53386	protein_coding	PIG2320458	PIG2320458.mrna1	+	607	864	Pre0_SS#SINE/tRNA	1	260
GOSR2	rna51165	protein_coding	PIG2434575	PIG2434575.mrna1	+	2913	3174	PRE1a#SINE/tRNA	1	263
LOC106505458	gene19598		PIG24632713	PIG24632713.mrna1	+	1764	1926	PRE1a#SINE/tRNA	51	218
C12H17orf80	rna50745	protein_coding	PIG2589634	PIG2589634.mrna1	-	1105	1358	PRE1_SS#SINE/tRNA	1	258
MYADML2	rna50154	protein_coding	PIG27914791	PIG27914791.mrna1	+	1704	1965	PRE1a#SINE/tRNA	18	263
MYADML2	rna50154	protein_coding	PIG27914863	PIG27914863.mrna1	+	1690	1939	PRE1_SS#SINE/tRNA	1	258
MYADML2	rna50154	protein_coding	PIG27914954	PIG27914954.mrna1	+	1684	1920	PRE1_SS#SINE/tRNA	1	253
PRR11	rna52249	protein_coding	PIG3038661	PIG3038661.mrna1	+	33	295	PRE1a#SINE/tRNA	263	1
LOC106504791	gene18887		PIG3209966	PIG3209966.mrna1	+	34	296	PRE1a#SINE/tRNA	263	1
INHBA	rna53386	protein_coding	PIG3278234	PIG3278234.mrna1	+	1318	1585	PRE1a#SINE/tRNA	1	263
INHBA	rna53386	protein_coding	PIG3478708	PIG3478708.mrna1	+	103	354	PRE1_SS#SINE/tRNA	1	252
INHBA	rna53386	protein_coding	PIG3656222	PIG3656222.mrna1	+	1138	1389	Pre0_SS#SINE/tRNA	1	255
SRR	rna52936	protein_coding	PIG4050166	PIG4050166.mrna1	+	155	415	PRE1a#SINE/tRNA	263	1
ARMC7	rna50601	protein_coding	PIG5024690	PIG5024690.mrna1	-	41	304	PRE1a#SINE/tRNA	263	1
TRNAE-UUC	rna53486		PIG5856239	PIG5856239.mrna1	-	1494	1753	Pre0_SS#SINE/tRNA	260	1
LOC110256123	rna53747	lncRNA	PIG6045610	PIG6045610.mrna1	-	2909	3173	PRE1a#SINE/tRNA	1	263
STARD3	rna51693	protein_coding	PIG7183950	PIG7183950.mrna1	-	2308	2473	PRE1_SS#SINE/tRNA	1	166
LOC106504791	gene18887		PIG7234265	PIG7234265.mrna1	+	41	303	PRE1a#SINE/tRNA	263	1
LOC110255952	rna50335	lncRNA	PIG7272198	PIG7272198.mrna1	+	1354	1610	Pre0_SS#SINE/tRNA	260	1
MRPL10	rna51806	protein_coding	PIG7776396	PIG7776396.mrna1	-	661	925	PRE1a#SINE/tRNA	1	260
NTN1	rna53500	protein_coding	PIG7806521	PIG7806521.mrna1	+	37	298	PRE1a#SINE/tRNA	263	1
LOC100515340	rna51974	lncRNA	PIG8678206	PIG8678206.mrna1	-	2943	3200	PRE1_SS#SINE/tRNA	258	1
LOC110255952	rna50333	lncRNA	PIG924161	PIG924161.mrna1	+	1372	1632	PRE1a#SINE/tRNA	263	1
CEP112	rna50914	protein_coding	PIG9522053	PIG9522053.mrna1	-	7512	7773	PRE1a#SINE/tRNA	1	263
LOC102165318	rna50780	protein_coding	PIG9524110	PIG9524110.mrna1	+	4489	4749	PRE1a#SINE/tRNA	3	263
INHBA	rna53386	protein_coding	PIG9910108	PIG9910108.mrna1	+	1536	1791	Pre0_SS#SINE/tRNA	1	258
CNOT10	rna54154	protein_coding	PIG10069368	PIG10069368.mrna1	+	2865	3078	PRE1_SS#SINE/tRNA	1	223
CNOT10	rna54154	protein_coding	PIG10069368	PIG10069368.mrna1	+	4637	4868	PRE1_SS#SINE/tRNA	1	234
SSR3	rna56979	protein_coding	PIG10071277	PIG10071277.mrna1	-	2171	2429	Pre0_SS#SINE/tRNA	260	1
POU1F1	rna58852	protein_coding	PIG10156294	PIG10156294.mrna1	+	1927	2179	PRE1a#SINE/tRNA	2	263
RTP4	rna57712	protein_coding	PIG10442310	PIG10442310.mrna1	+	1738	2001	PRE1a#SINE/tRNA	263	1
PCCB	rna56522	protein_coding	PIG10915136	PIG10915136.mrna1	+	2031	2291	PRE1a#SINE/tRNA	262	1
CMTM7	rna54143	protein_coding	PIG10982147	PIG10982147.mrna1	+	2957	3217	PRE1a#SINE/tRNA	1	263
BACH1	rna59071	protein_coding	PIG11878965	PIG11878965.mrna1	+	3612	3868	PRE1a#SINE/tRNA	1	259
CCR9	rna54635	protein_coding	PIG11931580	PIG11931580.mrna1	+	3835	4093	Pre0_SS#SINE/tRNA	258	1
CEP19	rna57918	protein_coding	PIG12004384	PIG12004384.mrna1	+	3298	3555	PRE1a#SINE/tRNA	1	259
BTD	rna53954	protein_coding	PIG1257681	PIG1257681.mrna1	+	1793	2052	PRE1a#SINE/tRNA	1	263
TXNRD3	rna56434	protein_coding	PIG12732411	PIG12732411.mrna1	+	2532	2736	Pre0_SS#SINE/tRNA	219	1
TXNRD3	rna56434	protein_coding	PIG12732411	PIG12732411.mrna1	+	4546	4793	Pre0_SS#SINE/tRNA	1	256
GTF2E1	rna58207	protein_coding	PIG12742942	PIG12742942.mrna1	-	5745	5997	PRE1_SS#SINE/tRNA	1	255
CLDN11	rna57175	protein_coding	PIG12876314	PIG12876314.mrna1	+	2797	3059	PRE1a#SINE/tRNA	1	263
NGLY1	rna54061	protein_coding	PIG12953431	PIG12953431.mrna1	-	544	801	Pre0_SS#SINE/tRNA	1	260
WDR53	rna57937	protein_coding	PIG13108902	PIG13108902.mrna1	+	2312	2552	PRE1_SS#SINE/tRNA	1	255
PSMD6	rna55786	protein_coding	PIG13151636	PIG13151636.mrna1	-	1629	1886	PRE1_SS#SINE/tRNA	1	258
GXYLT2	rna55952	protein_coding	PIG14355478	PIG14355478.mrna1	+	2035	2294	PRE1a#SINE/tRNA	1	263
GXYLT2	rna55952	protein_coding	PIG14355478	PIG14355478.mrna1	+	2408	2666	PRE1a#SINE/tRNA	263	1
PDHB	rna55630	protein_coding	PIG14378841	PIG14378841.mrna1	-	2147	2401	PRE1_SS#SINE/tRNA	1	255
THUMPD3	rna56078	protein_coding	PIG14455021	PIG14455021.mrna1	+	3006	3252	Pre0_SS#SINE/tRNA	1	247
TBCCD1	rna57649	protein_coding	PIG14944733	PIG14944733.mrna1	-	2936	3172	PRE1_SS#SINE/tRNA	1	238
POGLUT1	rna58263	protein_coding	PIG14990279	PIG14990279.mrna1	-	2439	2684	PRE1a#SINE/tRNA	1	241
LAMP3	rna57414	protein_coding	PIG15491313	PIG15491313.mrna1	-	45	304	PRE1a#SINE/tRNA	263	1
EPM2AIP1	rna54268	protein_coding	PIG1632422	PIG1632422.mrna1	+	42	289	PRE1a#SINE/tRNA	263	1
BTD	rna53950	protein_coding	PIG179551	PIG179551.mrna1	+	2068	2323	PRE1a#SINE/tRNA	263	1
BACH1	rna59073	protein_coding	PIG1939930	PIG1939930.mrna1	+	3740	3996	PRE1a#SINE/tRNA	1	260
GXYLT2	rna55952	protein_coding	PIG1954575	PIG1954575.mrna1	+	542	759	PRE1a#SINE/tRNA	263	48
BACH1	rna59071	protein_coding	PIG2176108	PIG2176108.mrna1	+	3627	3883	PRE1a#SINE/tRNA	1	260
CEP19	rna57919	protein_coding	PIG2280885	PIG2280885.mrna1	+	2971	3228	PRE1a#SINE/tRNA	1	263
LOC102159636	gene20606		PIG2392108	PIG2392108.mrna1	+	1701	1958	PRE1_SS#SINE/tRNA	1	258
TMEM42	rna54605	protein_coding	PIG2458499	PIG2458499.mrna1	+	73	327	PRE1_SS#SINE/tRNA	255	1
BACH1	rna59076	protein_coding	PIG2548152	PIG2548152.mrna1	+	3825	4081	PRE1a#SINE/tRNA	1	259
RPP14	rna55611	protein_coding	PIG3589230	PIG3589230.mrna1	+	1440	1699	PRE1a#SINE/tRNA	263	1
SSR3	rna56980	protein_coding	PIG3822002	PIG3822002.mrna1	-	7339	7572	Pre0_SS#SINE/tRNA	1	245
BTD	rna53953	protein_coding	PIG409094	PIG409094.mrna1	+	2156	2416	PRE1a#SINE/tRNA	263	1
LOC100624963	rna57434	lncRNA	PIG5023087	PIG5023087.mrna2	+	1557	1814	PRE1_SS#SINE/tRNA	258	1
LOC100737533	gene20353		PIG612543	PIG612543.mrna1	-	60	309	PRE1_SS#SINE/tRNA	252	1
CEP19	rna57924	protein_coding	PIG7069277	PIG7069277.mrna1	+	32	282	PRE1a#SINE/tRNA	263	1
PROS1	rna58828	protein_coding	PIG7712259	PIG7712259.mrna1	+	6161	6412	PRE1_SS#SINE/tRNA	1	252
FSTL1	rna58213	protein_coding	PIG7717602	PIG7717602.mrna1	+	4150	4410	PRE1a#SINE/tRNA	263	1
TMPPE	rna54161	protein_coding	PIG7787627	PIG7787627.mrna1	-	4994	5248	Pre0_SS#SINE/tRNA	1	260
TIMMDC1	rna58261	protein_coding	PIG8357765	PIG8357765.mrna1	-	1363	1629	PRE1a#SINE/tRNA	1	263
POGLUT1	rna58262	protein_coding	PIG8907126	PIG8907126.mrna1	-	33	300	PRE1a#SINE/tRNA	263	1
RBM6	rna55095	protein_coding	PIG919231	PIG919231.mrna1	+	42	306	PRE1a#SINE/tRNA	263	1
GTPBP8	rna58420	protein_coding	PIG9677043	PIG9677043.mrna1	-	81	338	PRE1_SS#SINE/tRNA	258	1
POU1F1	rna58851	protein_coding	PIG9933076	PIG9933076.mrna1	+	2004	2257	PRE1a#SINE/tRNA	2	263
LOC102163580	rna54097	lncRNA	PIG9965146	PIG9965146.mrna1	+	1186	1422	PRE1_SS#SINE/tRNA	1	238
ZNF25	rna61893	protein_coding	PIG10028185	PIG10028185.mrna1	+	2078	2340	PRE1a#SINE/tRNA	2	263
LOC100156006	rna63332		PIG10065870	PIG10065870.mrna1	+	4091	4328	PRE1_SS#SINE/tRNA	1	238
POLR3D	rna59703	protein_coding	PIG10081176	PIG10081176.mrna1	+	4205	4442	PRE1_SS#SINE/tRNA	1	238
CYP2C42	rna63201	protein_coding	PIG10551777	PIG10551777.mrna1	+	2089	2346	PRE1_SS#SINE/tRNA	1	258
POLE	rna60168	protein_coding	PIG11455580	PIG11455580.mrna1	+	7894	8149	PRE1_SS#SINE/tRNA	258	1
ITPRIP	rna63716	protein_coding	PIG11501854	PIG11501854.mrna1	-	7641	7894	Pre0_SS#SINE/tRNA	1	257
SRRD	rna61104	protein_coding	PIG11502337	PIG11502337.mrna1	+	7331	7587	PRE1a#SINE/tRNA	1	261
DDX51	rna60201	protein_coding	PIG11821891	PIG11821891.mrna1	+	4087	4336	PRE1_SS#SINE/tRNA	1	250
LOC100156006	rna63332		PIG12352140	PIG12352140.mrna1	+	4672	4912	PRE1_SS#SINE/tRNA	1	242
FZD3	rna59889	protein_coding	PIG12702018	PIG12702018.mrna1	+	6529	6767	PRE1_SS#SINE/tRNA	1	238
C14H22orf39	rna61598	protein_coding	PIG12756469	PIG12756469.mrna1	-	980	1230	PRE1a#SINE/tRNA	251	1
MVK	rna61000	protein_coding	PIG12840804	PIG12840804.mrna1	-	33	295	PRE1a#SINE/tRNA	263	1
ZNF25	rna61894	protein_coding	PIG12883086	PIG12883086.mrna1	+	1135	1396	PRE1a#SINE/tRNA	263	2
FZD3	rna59890	protein_coding	PIG12943790	PIG12943790.mrna1	+	5986	6263	PRE1a#SINE/tRNA	1	263
LOC110256764	gene22168		PIG13125452	PIG13125452.mrna1	-	1900	2156	PRE1a#SINE/tRNA	1	254
LOC110256764	gene22168		PIG13125452	PIG13125452.mrna1	-	2868	3124	PRE1a#SINE/tRNA	263	1
LOC110256764	gene22168		PIG13125452	PIG13125452.mrna1	-	333	593	PRE1a#SINE/tRNA	263	1
GTF2H3	rna60347	protein_coding	PIG13145152	PIG13145152.mrna1	-	2694	2953	PRE1_SS#SINE/tRNA	1	258
ZNF605	rna60154	protein_coding	PIG13448285	PIG13448285.mrna1	+	31	293	PRE1a#SINE/tRNA	263	1
GTF2H3	rna60346	protein_coding	PIG13536117	PIG13536117.mrna1	-	2634	2891	PRE1_SS#SINE/tRNA	1	258
LOC110256764	gene22168		PIG13612304	PIG13612304.mrna1	-	2587	2843	PRE1a#SINE/tRNA	263	1
LOC110256764	gene22168		PIG13612304	PIG13612304.mrna1	-	41	303	PRE1a#SINE/tRNA	263	1
BORCS7	rna63634	protein_coding	PIG13646901	PIG13646901.mrna1	+	457	691	PRE1a#SINE/tRNA	1	263
C14H12orf49	rna60782	protein_coding	PIG13920433	PIG13920433.mrna1	+	6207	6464	PRE1_SS#SINE/tRNA	1	258
FAHD1	rna63794	protein_coding	PIG13934504	PIG13934504.mrna1	+	1198	1456	Pre0_SS#SINE/tRNA	1	260
CCDC25	rna59865	protein_coding	PIG14022308	PIG14022308.mrna1	-	2716	2935	Pre0_SS#SINE/tRNA	1	249
PRLHR	rna64026	protein_coding	PIG14039398	PIG14039398.mrna1	-	2980	3230	Pre0_SS#SINE/tRNA	1	252
FZD3	rna59890	protein_coding	PIG14044185	PIG14044185.mrna1	+	6036	6312	PRE1a#SINE/tRNA	1	263
RAN	rna60243	protein_coding	PIG14098304	PIG14098304.mrna1	-	2812	3062	PRE1a#SINE/tRNA	263	1
LOC110256836	rna62237	lncRNA	PIG14146627	PIG14146627.mrna1	+	296	485	Pre0_SS#SINE/tRNA	217	28
LOC110256836	rna62237	lncRNA	PIG14146627	PIG14146627.mrna1	+	5103	5355	Pre0_SS#SINE/tRNA	255	1
ZNF25	rna61896	protein_coding	PIG14378801	PIG14378801.mrna1	+	1952	2211	Pre0_SS#SINE/tRNA	2	260
CYP2E1	rna64446	protein_coding	PIG15674133	PIG15674133.mrna1	+	31	279	PRE1a#SINE/tRNA	263	11
FAM204A	rna64017	protein_coding	PIG16648776	PIG16648776.mrna1	-	2387	2659	PRE1a#SINE/tRNA	1	263
ZNF605	rna60150	protein_coding	PIG17597291	PIG17597291.mrna1	+	29	306	PRE1a#SINE/tRNA	263	1
MVK	rna60999	protein_coding	PIG1796327	PIG1796327.mrna1	-	33	296	PRE1a#SINE/tRNA	263	1
BBIP1	rna63778	protein_coding	PIG18912160	PIG18912160.mrna1	-	1371	1628	Pre0_SS#SINE/tRNA	260	1
ZNF25	rna61895	protein_coding	PIG19003584	PIG19003584.mrna1	+	36	299	PRE1a#SINE/tRNA	263	1
LOC100156006	rna63332		PIG2008600	PIG2008600.mrna1	+	810	1065	PRE1a#SINE/tRNA	1	263
LOC100156006	rna63332		PIG2123891	PIG2123891.mrna1	+	5644	5903	PRE1a#SINE/tRNA	1	263
ZNF605	rna60155	protein_coding	PIG2273852	PIG2273852.mrna1	+	44	305	PRE1a#SINE/tRNA	263	1
YPEL1	rna61484	protein_coding	PIG2529633	PIG2529633.mrna1	+	673	939	Pre0_SS#SINE/tRNA	260	1
YPEL1	rna61484	protein_coding	PIG2529633	PIG2529633.mrna1	+	998	1149	Pre0_SS#SINE/tRNA	218	65
LOC110256610	rna59906	lncRNA	PIG2619694	PIG2619694.mrna1	-	77	283	PRE1_SS#SINE/tRNA	209	1
C14H12orf43	rna60945	protein_coding	PIG2667842	PIG2667842.mrna1	-	257	511	PRE1_SS#SINE/tRNA	1	255
ZNF84	rna60147	protein_coding	PIG2774613	PIG2774613.mrna1	-	5572	5834	PRE1a#SINE/tRNA	263	1
LOC100157349	rna64439	protein_coding	PIG2777813	PIG2777813.mrna1	-	38	298	PRE1a#SINE/tRNA	263	1
LOC100156006	rna63332		PIG2818134	PIG2818134.mrna1	+	7026	7287	PRE1a#SINE/tRNA	1	263
BORCS7	rna63635	protein_coding	PIG30042102	PIG30042102.mrna1	+	1100	1322	PRE1a#SINE/tRNA	263	23
LOC106506066	rna62706	lncRNA	PIG3200892	PIG3200892.mrna1	+	298	433	PRE1_SS#SINE/tRNA	1	138
C14H12orf65	rna60374	protein_coding	PIG3614996	PIG3614996.mrna1	-	2620	2882	PRE1a#SINE/tRNA	263	1
FAM204A	rna64018	protein_coding	PIG4699880	PIG4699880.mrna1	-	2429	2691	PRE1a#SINE/tRNA	1	263
LOC100156006	rna63332		PIG613286	PIG613286.mrna1	+	27	237	PRE1a#SINE/tRNA	54	263
COQ5	rna60928	protein_coding	PIG7064462	PIG7064462.mrna1	-	2475	2734	Pre0_SS#SINE/tRNA	1	260
POLR3D	rna59702	protein_coding	PIG7520716	PIG7520716.mrna1	+	2202	2464	Pre0_SS#SINE/tRNA	260	1
POLR3D	rna59704	protein_coding	PIG7838581	PIG7838581.mrna1	+	2146	2399	Pre0_SS#SINE/tRNA	260	1
CTBP2	rna64194	protein_coding	PIG7872442	PIG7872442.mrna1	-	2798	3058	PRE1_SS#SINE/tRNA	1	258
ENTPD1	rna63265	protein_coding	PIG7986843	PIG7986843.mrna1	+	39	305	PRE1a#SINE/tRNA	263	1
SLC16A12	rna63043	protein_coding	PIG842710	PIG842710.mrna1	-	2642	2899	PRE1a#SINE/tRNA	263	1
FICD	rna61049	protein_coding	PIG8693075	PIG8693075.mrna1	-	43	304	PRE1a#SINE/tRNA	263	1
LOC100156006	rna63332		PIG926814	PIG926814.mrna1	+	3773	4033	Pre0_SS#SINE/tRNA	1	260
R3HCC1L	rna63402	protein_coding	PIG9271603	PIG9271603.mrna1	+	6754	7015	Pre0_SS#SINE/tRNA	260	1
R3HCC1L	rna63402	protein_coding	PIG9271603	PIG9271603.mrna1	+	7429	7662	Pre0_SS#SINE/tRNA	27	260
KCNK1	rna61790	protein_coding	PIG9940676	PIG9940676.mrna1	-	2693	2941	PRE1_SS#SINE/tRNA	249	1
KCNK1	rna61790	protein_coding	PIG9940676	PIG9940676.mrna1	-	3189	3432	PRE1_SS#SINE/tRNA	252	2
ZNF25	rna61892	protein_coding	PIG9975155	PIG9975155.mrna1	+	338	385	Pre0_SS#SINE/tRNA	5	52
ZNF25	rna61892	protein_coding	PIG9975155	PIG9975155.mrna1	+	2117	2361	Pre0_SS#SINE/tRNA	2	247
ITGB6	rna65686	protein_coding	PIG10067790	PIG10067790.mrna1	-	3370	3632	PRE1a#SINE/tRNA	263	1
LOC100525433	rna65025	protein_coding	PIG10207963	PIG10207963.mrna1	-	3390	3647	PRE1_SS#SINE/tRNA	1	258
DCAF17	rna65910	protein_coding	PIG10363133	PIG10363133.mrna1	+	2141	2396	Pre0_SS#SINE/tRNA	1	258
EPB41L5	rna64862	protein_coding	PIG1041219	PIG1041219.mrna1	-	69	325	PRE1_SS#SINE/tRNA	258	1
EPB41L5	rna64862	protein_coding	PIG11151551	PIG11151551.mrna1	-	4857	5114	PRE1_SS#SINE/tRNA	1	258
PIKFYVE	rna66775	protein_coding	PIG11398555	PIG11398555.mrna1	+	8557	8787	PRE1a#SINE/tRNA	1	240
ACTR3	rna64715	protein_coding	PIG11407963	PIG11407963.mrna1	+	6540	6763	PRE1a#SINE/tRNA	1	230
ACTR3	rna64715	protein_coding	PIG11447921	PIG11447921.mrna1	+	6388	6650	PRE1a#SINE/tRNA	1	263
INSIG2	rna64723	protein_coding	PIG12875041	PIG12875041.mrna1	+	1784	1935	PRE1_SS#SINE/tRNA	80	231
DCAF17	rna65909	protein_coding	PIG12877658	PIG12877658.mrna1	+	983	1235	Pre0_SS#SINE/tRNA	255	1
ORMDL1	rna66254	protein_coding	PIG13061631	PIG13061631.mrna1	-	39	298	PRE1a#SINE/tRNA	263	1
POLR2D	rna65492	protein_coding	PIG13107081	PIG13107081.mrna1	+	1683	1942	PRE1a#SINE/tRNA	2	262
NYAP2	rna67184	protein_coding	PIG13863649	PIG13863649.mrna1	+	5695	5838	PRE1a#SINE/tRNA	113	260
FASTKD1	rna65842	protein_coding	PIG14602323	PIG14602323.mrna1	-	2703	2960	PRE1_SS#SINE/tRNA	258	1
PIKFYVE	rna66779	protein_coding	PIG15078233	PIG15078233.mrna1	+	8673	8912	PRE1a#SINE/tRNA	1	241
STAR	rna65323	protein_coding	PIG16027704	PIG16027704.mrna1	+	2825	3058	PRE1a#SINE/tRNA	27	253
PDK1	rna65936	protein_coding	PIG1691342	PIG1691342.mrna1	+	4415	4672	Pre0_SS#SINE/tRNA	260	1
PPIG	rna65844	protein_coding	PIG2581661	PIG2581661.mrna1	+	4372	4629	PRE1a#SINE/tRNA	1	260
PIKFYVE	rna66779	protein_coding	PIG2661773	PIG2661773.mrna1	+	8591	8853	PRE1a#SINE/tRNA	1	263
DFNB59	rna66069	protein_coding	PIG3020902	PIG3020902.mrna1	+	1922	2182	Pre0_SS#SINE/tRNA	260	1
INSIG2	rna64724	protein_coding	PIG3214586	PIG3214586.mrna1	+	1058	1213	PRE1_SS#SINE/tRNA	237	80
NOP58	rna66614	protein_coding	PIG3521859	PIG3521859.mrna1	+	3760	3996	PRE1a#SINE/tRNA	1	238
LOC102163381	rna64743	lncRNA	PIG498387	PIG498387.mrna1	-	2080	2328	Pre0_SS#SINE/tRNA	258	1
INSIG2	rna64722	protein_coding	PIG6754922	PIG6754922.mrna1	+	1410	1561	PRE1_SS#SINE/tRNA	80	231
SPAG16	rna66931	protein_coding	PIG7466505	PIG7466505.mrna1	+	6609	6872	PRE1a#SINE/tRNA	1	263
BARD1	rna66935	protein_coding	PIG7574031	PIG7574031.mrna1	-	3158	3417	Pre0_SS#SINE/tRNA	1	260
CCNT2	rna64680	protein_coding	PIG7721401	PIG7721401.mrna1	-	6699	6964	PRE1a#SINE/tRNA	263	1
SLC25A4	rna65188	protein_coding	PIG7721707	PIG7721707.mrna1	+	3300	3548	Pre0_SS#SINE/tRNA	260	1
GTF2E2	rna65407	protein_coding	PIG9073189	PIG9073189.mrna1	+	5072	5331	PRE1a#SINE/tRNA	262	1
LOC100515345	rna66973	protein_coding	PIG9238660	PIG9238660.mrna1	-	5319	5578	PRE1a#SINE/tRNA	2	263
PDK1	rna65935	protein_coding	PIG9470109	PIG9470109.mrna1	+	4252	4513	PRE1a#SINE/tRNA	263	1
LMBRD2	rna67886	protein_coding	PIG10068876	PIG10068876.mrna1	-	4654	4895	PRE1a#SINE/tRNA	1	241
PLPP1	rna68145	protein_coding	PIG10103603	PIG10103603.mrna1	-	1931	2189	PRE1_SS#SINE/tRNA	258	1
LMBRD2	rna67887	protein_coding	PIG10166133	PIG10166133.mrna1	-	4751	4988	PRE1a#SINE/tRNA	1	238
PLPP1	rna68146	protein_coding	PIG10190887	PIG10190887.mrna1	-	1784	2042	PRE1_SS#SINE/tRNA	258	1
LMBRD2	rna67884	protein_coding	PIG10274674	PIG10274674.mrna1	-	4499	4735	PRE1a#SINE/tRNA	1	237
LMBRD2	rna67885	protein_coding	PIG10290841	PIG10290841.mrna1	-	4642	4881	PRE1a#SINE/tRNA	1	245
SEMA5A	rna68943	protein_coding	PIG10463394	PIG10463394.mrna1	+	5049	5300	Pre0_SS#SINE/tRNA	1	256
TTC33	rna67951	protein_coding	PIG11489833	PIG11489833.mrna1	-	4091	4353	PRE1a#SINE/tRNA	263	1
CDK7	rna68449	protein_coding	PIG11803545	PIG11803545.mrna1	+	3417	3672	Pre0_SS#SINE/tRNA	1	258
RAD1	rna67862	protein_coding	PIG12830992	PIG12830992.mrna1	-	2016	2161	PRE1a#SINE/tRNA	1	150
RAD1	rna67862	protein_coding	PIG12830992	PIG12830992.mrna1	-	3196	3456	PRE1a#SINE/tRNA	263	1
LMBRD2	rna67882	protein_coding	PIG13423451	PIG13423451.mrna1	-	33	294	PRE1a#SINE/tRNA	263	1
LOC100516704	gene24934		PIG2290403	PIG2290403.mrna1	-	4063	4325	PRE1a#SINE/tRNA	1	263
LOC106508158	rna68032	lncRNA	PIG2435546	PIG2435546.mrna1	+	31	292	PRE1a#SINE/tRNA	263	1
LOC100516704	gene24934		PIG2448749	PIG2448749.mrna1	-	4218	4479	PRE1a#SINE/tRNA	1	263
LOC100516704	gene24934		PIG2450842	PIG2450842.mrna1	-	4540	4786	PRE1_SS#SINE/tRNA	1	243
LOC100516704	gene24934		PIG2450842	PIG2450842.mrna1	-	59	324	PRE1_SS#SINE/tRNA	258	1
LOC100516704	gene24934		PIG2521475	PIG2521475.mrna1	-	5122	5381	PRE1a#SINE/tRNA	1	263
LOC100516704	gene24934		PIG2521475	PIG2521475.mrna1	-	649	909	PRE1a#SINE/tRNA	253	1
LOC100516704	gene24934		PIG2581906	PIG2581906.mrna1	-	42	307	PRE1a#SINE/tRNA	263	1
LOC100516704	gene24934		PIG2581906	PIG2581906.mrna1	-	4454	4714	PRE1a#SINE/tRNA	1	263
LOC100516704	gene24934		PIG2603435	PIG2603435.mrna2	-	83	338	PRE1_SS#SINE/tRNA	249	1
LOC100516704	gene24934		PIG3001113	PIG3001113.mrna1	-	72	328	PRE1_SS#SINE/tRNA	252	3
LOC100516704	gene24934		PIG3397678	PIG3397678.mrna1	-	66	322	PRE1_SS#SINE/tRNA	250	1
RPL37	rna67956	protein_coding	PIG7576266	PIG7576266.mrna1	-	3926	4188	PRE1a#SINE/tRNA	1	263
TTC33	rna67952	protein_coding	PIG7604668	PIG7604668.mrna2	-	2147	2409	PRE1a#SINE/tRNA	1	263
TARS	rna67847	protein_coding	PIG7655454	PIG7655454.mrna1	+	5432	5694	PRE1a#SINE/tRNA	263	1
LOC100516704	gene24934		PIG8044714	PIG8044714.mrna1	-	41	311	PRE1a#SINE/tRNA	263	1
LOC100627236	gene25359		PIG9268660	PIG9268660.mrna1	+	199	461	PRE1a#SINE/tRNA	263	1
F11	rna69292	protein_coding	PIG10983434	PIG10983434.mrna1	-	4978	5240	PRE1a#SINE/tRNA	263	1
PPP4R1L	rna71005	protein_coding	PIG11024143	PIG11024143.mrna1	-	3307	3567	PRE1a#SINE/tRNA	1	263
GINS1	rna69684	protein_coding	PIG11859247	PIG11859247.mrna1	+	5684	5932	PRE1a#SINE/tRNA	250	1
PPP4R1L	rna71006	protein_coding	PIG11907589	PIG11907589.mrna1	-	3477	3738	PRE1a#SINE/tRNA	1	263
C17H20orf196	rna69420	protein_coding	PIG12954280	PIG12954280.mrna1	+	36	299	PRE1a#SINE/tRNA	263	1
LOC110257367	gene26049		PIG13951730	PIG13951730.mrna1	-	386	439	PRE1_SS#SINE/tRNA	54	1
SIRPB2	rna69874	protein_coding	PIG14681672	PIG14681672.mrna1	+	1868	2035	PRE1_SS#SINE/tRNA	1	168
ADIG	rna70434	protein_coding	PIG22256601	PIG22256601.mrna1	+	1223	1441	Pre0_SS#SINE/tRNA	260	42
ADNP	rna70850	protein_coding	PIG2486848	PIG2486848.mrna1	-	618	859	PRE1_SS#SINE/tRNA	258	2
PPP4R1L	rna70998	protein_coding	PIG2656640	PIG2656640.mrna1	-	3156	3417	PRE1a#SINE/tRNA	263	1
BLCAP	rna70388	protein_coding	PIG27471055	PIG27471055.mrna1	-	26	267	PRE1a#SINE/tRNA	263	1
PPP4R1L	rna71008	protein_coding	PIG2783934	PIG2783934.mrna1	-	8475	8737	PRE1a#SINE/tRNA	1	263
PPP4R1L	rna71004	protein_coding	PIG3255493	PIG3255493.mrna1	-	3220	3481	PRE1a#SINE/tRNA	1	263
LOC100155636	gene25661		PIG4999355	PIG4999355.mrna1	-	1171	1433	Pre0_SS#SINE/tRNA	1	260
ACTL10	rna70108	protein_coding	PIG5012808	PIG5012808.mrna1	+	38	286	PRE1a#SINE/tRNA	263	13
LOC100627485	gene25843		PIG668066	PIG668066.mrna1	+	34	295	PRE1a#SINE/tRNA	263	1
MAVS	rna69721	protein_coding	PIG7474843	PIG7474843.mrna1	-	6112	6197	PRE1_SS#SINE/tRNA	1	86
SIRPB2	rna69873	protein_coding	PIG7976794	PIG7976794.mrna1	+	1775	1942	PRE1_SS#SINE/tRNA	1	168
LOC110257381	rna71296	protein_coding	PIG9083147	PIG9083147.mrna1	+	52	319	PRE1a#SINE/tRNA	263	2
FKBP9	rna72590	protein_coding	PIG10276780	PIG10276780.mrna1	-	3841	4081	PRE1_SS#SINE/tRNA	1	241
LOC110257563	id900296		PIG11616750	PIG11616750.mrna1	-	1340	1575	PRE1_SS#SINE/tRNA	1	241
LMBR1	rna71417	protein_coding	PIG11817185	PIG11817185.mrna1	+	2931	3190	Pre0_SS#SINE/tRNA	1	260
LMBR1	rna71417	protein_coding	PIG12601098	PIG12601098.mrna1	+	2968	3228	Pre0_SS#SINE/tRNA	1	260
LMBR1	rna71415	protein_coding	PIG1272981	PIG1272981.mrna1	+	319	581	Pre0_SS#SINE/tRNA	260	1
LOC100523877	gene26783		PIG13319032	PIG13319032.mrna1	+	5934	6049	PRE1_SS#SINE/tRNA	1	116
MRPS33	rna71813	protein_coding	PIG13426220	PIG13426220.mrna1	+	4941	5198	PRE1_SS#SINE/tRNA	1	258
RBM28	rna72205	protein_coding	PIG13859332	PIG13859332.mrna1	+	6314	6573	PRE1a#SINE/tRNA	2	263
MRPS33	rna71812	protein_coding	PIG13945753	PIG13945753.mrna1	+	4744	5000	PRE1_SS#SINE/tRNA	1	258
LOC110257616	id900286		PIG14046248	PIG14046248.mrna1	-	1946	2194	PRE1_SS#SINE/tRNA	1	254
SLC35B4	rna72006	protein_coding	PIG14564467	PIG14564467.mrna1	+	2168	2420	PRE1a#SINE/tRNA	255	1
SLC35B4	rna72006	protein_coding	PIG14564467	PIG14564467.mrna1	+	2797	2889	PRE1a#SINE/tRNA	94	1
SLC35B4	rna72006	protein_coding	PIG14564467	PIG14564467.mrna1	+	4601	4863	PRE1a#SINE/tRNA	263	1
LMBR1	rna71415	protein_coding	PIG14905856	PIG14905856.mrna1	+	3115	3374	Pre0_SS#SINE/tRNA	1	260
LOC100519177	rna71664	protein_coding	PIG1735236	PIG1735236.mrna1	+	2502	2754	Pre0_SS#SINE/tRNA	1	260
LOC100512448	rna72959	protein_coding	PIG1909308	PIG1909308.mrna1	+	3621	3882	PRE1a#SINE/tRNA	263	1
LOC100512448	rna72959	protein_coding	PIG1909308	PIG1909308.mrna1	+	5657	5917	PRE1a#SINE/tRNA	1	263
FKBP14	rna72665	protein_coding	PIG20397265	PIG20397265.mrna1	+	37	291	PRE1a#SINE/tRNA	263	11
UBE2D4	rna72903	protein_coding	PIG5985320	PIG5985320.mrna1	-	3133	3396	PRE1a#SINE/tRNA	6	263
LMBR1	rna71416	protein_coding	PIG7066393	PIG7066393.mrna1	+	102	329	PRE1_SS#SINE/tRNA	224	1
LMBR1	rna71415	protein_coding	PIG7072574	PIG7072574.mrna1	+	3099	3356	Pre0_SS#SINE/tRNA	1	260
EEPD1	rna72512	protein_coding	PIG7528761	PIG7528761.mrna1	-	54	316	PRE1a#SINE/tRNA	263	1
LOC106506781	rna72061	lncRNA	PIG7761217	PIG7761217.mrna1	+	47	308	PRE1a#SINE/tRNA	263	1
LOC110257596	rna72264	lncRNA	PIG9924206	PIG9924206.mrna1	-	3243	3500	PRE1_SS#SINE/tRNA	1	258
RCN1	rna8580	protein_coding	PIG10026751	PIG10026751.mrna1	-	2306	2563	Pre0_SS#SINE/tRNA	1	259
LOC110259338	rna10079	protein_coding	PIG10028921	PIG10028921.mrna1	-	2587	2843	Pre0_SS#SINE/tRNA	2	258
LOC110259517	rna12981	protein_coding	PIG10068884	PIG10068884.mrna1	+	3383	3634	PRE1_SS#SINE/tRNA	1	258
B4GALT7	rna11341	protein_coding	PIG10073077	PIG10073077.mrna1	-	2338	2592	PRE1_SS#SINE/tRNA	1	258
B4GALT7	rna11341	protein_coding	PIG10073077	PIG10073077.mrna1	-	3949	4202	PRE1_SS#SINE/tRNA	1	258
B4GALT7	rna11341	protein_coding	PIG10073077	PIG10073077.mrna1	-	4557	4794	PRE1_SS#SINE/tRNA	1	238
CSNK1A1	rna13247	protein_coding	PIG10076715	PIG10076715.mrna1	-	4067	4309	PRE1a#SINE/tRNA	1	249
EDIL3	rna11787	protein_coding	PIG10095276	PIG10095276.mrna1	-	4558	4796	PRE1_SS#SINE/tRNA	1	240
CYP2R1	rna8881	protein_coding	PIG10366097	PIG10366097.mrna1	+	2572	2787	PRE1a#SINE/tRNA	1	218
RBM4	rna7274	protein_coding	PIG10448237	PIG10448237.mrna1	-	2518	2780	PRE1a#SINE/tRNA	263	1
LOC110255291	rna7618	protein_coding	PIG10944598	PIG10944598.mrna1	-	3526	3788	Pre0_SS#SINE/tRNA	260	1
CANX	rna11256	protein_coding	PIG10947824	PIG10947824.mrna1	-	5133	5385	PRE1_SS#SINE/tRNA	255	1
IBA57	rna9049	protein_coding	PIG11398556	PIG11398556.mrna1	+	3912	4117	PRE1a#SINE/tRNA	1	215
RBM4	rna7277	protein_coding	PIG11506996	PIG11506996.mrna1	-	503	767	PRE1a#SINE/tRNA	263	1
MRPL4	rna10169	protein_coding	PIG11689781	PIG11689781.mrna1	+	7	51	PRE1_SS#SINE/tRNA	45	1
TNFAIP8	rna12277	protein_coding	PIG11898103	PIG11898103.mrna1	+	3508	3764	PRE1a#SINE/tRNA	263	1
SAFB	rna10683	protein_coding	PIG12291705	PIG12291705.mrna1	-	5420	5659	PRE1_SS#SINE/tRNA	245	1
MED16	rna11154	protein_coding	PIG12701329	PIG12701329.mrna1	+	3804	4060	PRE1_SS#SINE/tRNA	258	1
MED16	rna11154	protein_coding	PIG12701329	PIG12701329.mrna1	+	5280	5498	PRE1_SS#SINE/tRNA	1	218
RNF130	rna11240	protein_coding	PIG12726782	PIG12726782.mrna1	+	5791	6051	Pre0_SS#SINE/tRNA	1	260
LOC102163097	gene3326		PIG12842656	PIG12842656.mrna1	-	2696	2959	PRE1a#SINE/tRNA	1	263
LOC102164349	gene3078		PIG12921277	PIG12921277.mrna1	-	1089	1330	PRE1a#SINE/tRNA	10	263
LOC102164349	gene3078		PIG12921277	PIG12921277.mrna1	-	4518	4781	PRE1a#SINE/tRNA	1	263
LOC102163097	gene3326		PIG13094118	PIG13094118.mrna1	-	2451	2712	PRE1a#SINE/tRNA	1	263
LOC102163097	gene3326		PIG13114881	PIG13114881.mrna1	-	2513	2774	PRE1a#SINE/tRNA	1	263
LOC100517700	rna10122	protein_coding	PIG13130371	PIG13130371.mrna1	+	34	307	PRE1a#SINE/tRNA	263	1
ZNF333	rna9831	protein_coding	PIG13242401	PIG13242401.mrna1	-	4142	4402	Pre0_SS#SINE/tRNA	260	1
LOC102163097	gene3326		PIG13292098	PIG13292098.mrna1	-	2461	2721	PRE1a#SINE/tRNA	1	263
LOC102163097	gene3326		PIG13316565	PIG13316565.mrna1	-	2426	2689	PRE1a#SINE/tRNA	1	263
RLN3	rna9883	protein_coding	PIG13465821	PIG13465821.mrna1	-	74	314	Pre0_SS#SINE/tRNA	1	259
FAM174A	rna12036	protein_coding	PIG13554259	PIG13554259.mrna1	+	2238	2503	PRE1a#SINE/tRNA	263	1
TMEM167A	rna11766	protein_coding	PIG13849590	PIG13849590.mrna1	-	2927	3178	Pre0_SS#SINE/tRNA	260	1
CIRBP	rna11075	protein_coding	PIG13904055	PIG13904055.mrna1	-	4493	4757	PRE1a#SINE/tRNA	263	1
LOC106507323	rna12629	lncRNA	PIG14069117	PIG14069117.mrna1	-	78	334	PRE1_SS#SINE/tRNA	258	1
LOC100521438	rna12955	protein_coding	PIG14092244	PIG14092244.mrna1	+	5886	6140	Pre0_SS#SINE/tRNA	1	260
PGPEP1	rna9424	protein_coding	PIG14622217	PIG14622217.mrna1	-	1619	1880	Pre0_SS#SINE/tRNA	260	1
PGPEP1	rna9424	protein_coding	PIG14622217	PIG14622217.mrna1	-	4033	4151	Pre0_SS#SINE/tRNA	260	137
LOC110259241	rna7534	lncRNA	PIG14734368	PIG14734368.mrna1	+	680	847	PRE1_SS#SINE/tRNA	1	169
ARF1	rna9029	protein_coding	PIG14980257	PIG14980257.mrna1	+	2560	2813	PRE1a#SINE/tRNA	263	1
LOC100523951	gene3596		PIG15034787	PIG15034787.mrna1	-	1307	1564	PRE1_SS#SINE/tRNA	1	256
LDLR	rna10306	protein_coding	PIG15110005	PIG15110005.mrna2	+	1073	1258	PRE1_SS#SINE/tRNA	243	57
LDLR	rna10306	protein_coding	PIG15110005	PIG15110005.mrna2	+	667	885	PRE1_SS#SINE/tRNA	218	1
TRNAE-UUC	rna11726		PIG16278917	PIG16278917.mrna1	-	528	776	Pre0_SS#SINE/tRNA	3	256
TRNAE-UUC	rna11726		PIG16279421	PIG16279421.mrna1	-	543	799	Pre0_SS#SINE/tRNA	5	257
FADS1	rna7732	protein_coding	PIG17264081	PIG17264081.mrna1	+	966	1177	PRE1_SS#SINE/tRNA	213	2
LOC100514097	rna9155	protein_coding	PIG17517751	PIG17517751.mrna1	+	1411	1627	PRE1_SS#SINE/tRNA	1	223
LOC100514097	rna9155	protein_coding	PIG17517817	PIG17517817.mrna1	+	1432	1690	Pre0_SS#SINE/tRNA	1	260
LOC100514097	rna9155	protein_coding	PIG17517928	PIG17517928.mrna1	+	1450	1698	Pre0_SS#SINE/tRNA	1	258
PSMC3	rna8132	protein_coding	PIG17550864	PIG17550864.mrna1	+	30	289	PRE1a#SINE/tRNA	263	1
LOC102163097	gene3326		PIG1805100	PIG1805100.mrna1	-	2423	2680	PRE1a#SINE/tRNA	1	263
MRPL54	rna10810	protein_coding	PIG20223408	PIG20223408.mrna1	-	165	376	PRE1a#SINE/tRNA	258	46
LOC102163097	gene3326		PIG2334217	PIG2334217.mrna1	-	5061	5320	PRE1a#SINE/tRNA	1	263
GUK1	rna9041	protein_coding	PIG2653136	PIG2653136.mrna1	+	1898	2145	PRE1_SS#SINE/tRNA	1	255
TIMM13	rna10937	protein_coding	PIG2790385	PIG2790385.mrna1	+	1668	1911	PRE1_SS#SINE/tRNA	243	1
TIMM13	rna10937	protein_coding	PIG2790385	PIG2790385.mrna1	+	7026	7287	PRE1_SS#SINE/tRNA	1	258
TIMM13	rna10937	protein_coding	PIG2790385	PIG2790385.mrna1	+	7335	7552	PRE1_SS#SINE/tRNA	1	217
LOC102163097	gene3326		PIG286690	PIG286690.mrna1	-	2454	2717	PRE1a#SINE/tRNA	1	263
LOC110259241	rna7535	lncRNA	PIG3054561	PIG3054561.mrna1	+	1129	1296	PRE1_SS#SINE/tRNA	169	1
AP1M1	rna9627	protein_coding	PIG3565183	PIG3565183.mrna1	-	1180	1431	Pre0_SS#SINE/tRNA	260	1
TMEM167A	rna11766	protein_coding	PIG3748266	PIG3748266.mrna1	-	1654	1907	Pre0_SS#SINE/tRNA	1	260
EDIL3	rna11786	protein_coding	PIG3770644	PIG3770644.mrna1	-	4551	4814	PRE1a#SINE/tRNA	1	263
LOC110259338	rna10080	protein_coding	PIG3775956	PIG3775956.mrna1	-	2588	2842	Pre0_SS#SINE/tRNA	2	259
LOC106509593	rna13001	lncRNA	PIG3929438	PIG3929438.mrna1	+	688	889	PRE1a#SINE/tRNA	1	202
LOC110255291	rna7617	protein_coding	PIG450117	PIG450117.mrna1	-	3738	4000	Pre0_SS#SINE/tRNA	260	1
APBA3	rna10811	protein_coding	PIG4507992	PIG4507992.mrna1	+	384	589	PRE1a#SINE/tRNA	1	207
MUS81	rna7378	protein_coding	PIG4528600	PIG4528600.mrna2	-	3873	4111	PRE1a#SINE/tRNA	1	238
LOC102165717	rna11546	lncRNA	PIG4631357	PIG4631357.mrna1	-	1088	1331	PRE1_SS#SINE/tRNA	258	1
C2H11orf24	rna7111	protein_coding	PIG4866966	PIG4866966.mrna1	+	5535	5795	Pre0_SS#SINE/tRNA	1	260
LOC106509593	rna13002	lncRNA	PIG5032796	PIG5032796.mrna1	+	575	776	PRE1a#SINE/tRNA	202	1
LOC100738044	gene3371		PIG5241596	PIG5241596.mrna1	-	2779	2977	PRE1a#SINE/tRNA	1	200
LOC100738044	gene3371		PIG5241596	PIG5241596.mrna1	-	36	295	PRE1a#SINE/tRNA	263	1
LOC100738044	gene3371		PIG5862075	PIG5862075.mrna1	-	41	290	PRE1a#SINE/tRNA	263	1
PGPEP1	rna9423	protein_coding	PIG5976372	PIG5976372.mrna1	-	946	1204	Pre0_SS#SINE/tRNA	1	260
LOC106509609	rna13256	lncRNA	PIG5980598	PIG5980598.mrna2	-	3509	3766	PRE1_SS#SINE/tRNA	1	258
LOC106509609	rna13256	lncRNA	PIG5980598	PIG5980598.mrna2	-	4009	4219	PRE1_SS#SINE/tRNA	1	213
BTF3	rna11525	protein_coding	PIG6133699	PIG6133699.mrna1	+	3	237	PRE1_SS#SINE/tRNA	233	1
CALR3	rna9603	protein_coding	PIG6294141	PIG6294141.mrna1	+	1405	1674	PRE1a#SINE/tRNA	263	1
LOC100738044	gene3371		PIG6790523	PIG6790523.mrna1	-	41	300	PRE1a#SINE/tRNA	263	1
LOC100738044	gene3371		PIG7347664	PIG7347664.mrna1	-	2792	3052	PRE1a#SINE/tRNA	1	263
LOC100738044	gene3371		PIG7347664	PIG7347664.mrna1	-	42	303	PRE1a#SINE/tRNA	263	1
LOC100620238	rna11294	protein_coding	PIG7599033	PIG7599033.mrna1	-	602	722	Pre0_SS#SINE/tRNA	138	259
TMED7	rna12216	protein_coding	PIG7777411	PIG7777411.mrna1	-	1128	1378	PRE1_SS#SINE/tRNA	252	1
LOC110259517	rna12981	protein_coding	PIG7797145	PIG7797145.mrna1	+	3464	3713	PRE1_SS#SINE/tRNA	1	258
TICAM1	rna10711	protein_coding	PIG851728	PIG851728.mrna1	+	3170	3434	Pre0_SS#SINE/tRNA	1	260
LOC102163097	gene3326		PIG8966206	PIG8966206.mrna1	-	2495	2755	Pre0_SS#SINE/tRNA	1	260
FADD	rna7038	protein_coding	PIG9217727	PIG9217727.mrna1	-	2848	3112	PRE1a#SINE/tRNA	1	263
KIAA0141	rna13021	protein_coding	PIG9923158	PIG9923158.mrna1	+	5540	5794	PRE1_SS#SINE/tRNA	1	255
ASPRV1	rna16826	protein_coding	PIG10002114	PIG10002114.mrna1	+	2437	2681	Pre0_SS#SINE/tRNA	1	245
TBL2	rna14114	protein_coding	PIG10101056	PIG10101056.mrna1	-	2218	2476	Pre0_SS#SINE/tRNA	1	260
NAGK	rna16763	protein_coding	PIG10140617	PIG10140617.mrna1	-	2544	2800	Pre0_SS#SINE/tRNA	259	1
FGD3	rna15849	protein_coding	PIG10228432	PIG10228432.mrna1	+	4628	4885	PRE1_SS#SINE/tRNA	1	258
TGOLN2	rna16561	protein_coding	PIG10304438	PIG10304438.mrna1	-	10	247	PRE1a#SINE/tRNA	263	13
IARS	rna15819	protein_coding	PIG10315541	PIG10315541.mrna1	-	5577	5830	Pre0_SS#SINE/tRNA	1	256
MLST8	rna15409	protein_coding	PIG10317812	PIG10317812.mrna1	-	3870	4127	PRE1_SS#SINE/tRNA	258	1
MFSD9	rna16200	protein_coding	PIG10323018	PIG10323018.mrna1	+	6029	6289	Pre0_SS#SINE/tRNA	1	260
VWA3B	rna16399	protein_coding	PIG10995159	PIG10995159.mrna1	-	4651	4914	PRE1a#SINE/tRNA	263	1
ABCG8	rna17395	protein_coding	PIG11088065	PIG11088065.mrna1	-	4196	4458	PRE1a#SINE/tRNA	1	263
VWA3B	rna16398	protein_coding	PIG11161091	PIG11161091.mrna1	-	4267	4529	PRE1a#SINE/tRNA	263	1
MIR339-1	rna13371		PIG11602144	PIG11602144.mrna1	-	1704	1932	PRE1a#SINE/tRNA	1	235
CLDN6	rna15299	protein_coding	PIG11769230	PIG11769230.mrna1	+	1123	1388	PRE1a#SINE/tRNA	263	1
RPS2	rna15474	protein_coding	PIG11853430	PIG11853430.mrna1	+	31	278	PRE1_SS#SINE/tRNA	258	1
GPR146	rna13375	protein_coding	PIG1237002	PIG1237002.mrna2	+	1178	1420	PRE1a#SINE/tRNA	244	1
CEBPZOS	rna17594	protein_coding	PIG13345386	PIG13345386.mrna1	-	1474	1680	PRE1a#SINE/tRNA	218	1
CEBPZOS	rna17594	protein_coding	PIG13345386	PIG13345386.mrna1	-	3442	3667	PRE1a#SINE/tRNA	226	1
SH3YL1	rna18350	protein_coding	PIG13569138	PIG13569138.mrna1	+	1837	2044	PRE1a#SINE/tRNA	1	212
IFT22	rna13993	protein_coding	PIG13629032	PIG13629032.mrna1	-	2028	2290	PRE1a#SINE/tRNA	263	1
LOC102163155	gene6845		PIG13701393	PIG13701393.mrna1	-	62	314	Pre0_SS#SINE/tRNA	254	1
SF3B6	rna17963	protein_coding	PIG13734783	PIG13734783.mrna2	+	43	299	PRE1a#SINE/tRNA	263	1
ZNF174	rna15207	protein_coding	PIG13841093	PIG13841093.mrna1	-	310	574	PRE1a#SINE/tRNA	263	1
TMEM87B	rna15961	protein_coding	PIG13847919	PIG13847919.mrna1	-	2089	2350	PRE1a#SINE/tRNA	263	1
44449	rna16071	protein_coding	PIG14277696	PIG14277696.mrna1	-	2608	2866	PRE1a#SINE/tRNA	1	263
ZNF205	rna15258	protein_coding	PIG14928324	PIG14928324.mrna1	-	977	1237	PRE1a#SINE/tRNA	263	1
TRNAE-UUC	rna16607		PIG14933981	PIG14933981.mrna1	+	1	225	PRE1a#SINE/tRNA	41	263
TRNAE-UUC	rna16607		PIG14933981	PIG14933981.mrna1	+	2837	3039	PRE1a#SINE/tRNA	15	218
IAH1	rna18188	protein_coding	PIG14977874	PIG14977874.mrna1	-	3209	3367	PRE1_SS#SINE/tRNA	161	1
LOC106509717	rna15284	protein_coding	PIG15156394	PIG15156394.mrna1	-	1738	1992	PRE1_SS#SINE/tRNA	1	255
MRPL35	rna16506	protein_coding	PIG16319187	PIG16319187.mrna1	-	246	511	PRE1a#SINE/tRNA	263	1
NFATC2IP	rna14582	protein_coding	PIG16469913	PIG16469913.mrna1	+	1622	1654	PRE1_SS#SINE/tRNA	129	98
CLDN6	rna15299	protein_coding	PIG1724970	PIG1724970.mrna1	+	1167	1419	PRE1a#SINE/tRNA	253	1
LOC102163155	gene6845		PIG1834091	PIG1834091.mrna1	-	95	342	Pre0_SS#SINE/tRNA	254	1
TIA1	rna16798	protein_coding	PIG1919507	PIG1919507.mrna1	+	45	306	PRE1a#SINE/tRNA	263	1
LOC102163155	gene6845		PIG19969047	PIG19969047.mrna2	-	47	304	PRE1a#SINE/tRNA	263	1
SH3YL1	rna18348	protein_coding	PIG20819833	PIG20819833.mrna1	+	2109	2260	PRE1a#SINE/tRNA	57	212
RPS15A	rna14815	protein_coding	PIG21568968	PIG21568968.mrna1	+	881	1123	Pre0_SS#SINE/tRNA	1	260
GEN1	rna18079	protein_coding	PIG2370100	PIG2370100.mrna1	-	35	294	PRE1a#SINE/tRNA	263	1
LOC102163155	gene6845		PIG2381532	PIG2381532.mrna1	-	3678	3932	PRE1a#SINE/tRNA	1	256
LOC102163155	gene6845		PIG2381532	PIG2381532.mrna1	-	38	297	PRE1a#SINE/tRNA	263	1
LOC106509717	rna15281	protein_coding	PIG24760204	PIG24760204.mrna1	-	820	930	PRE1_SS#SINE/tRNA	1	114
LOC110259930	gene5717		PIG2480874	PIG2480874.mrna2	+	6561	6823	PRE1a#SINE/tRNA	1	263
GLIS2	rna15136	protein_coding	PIG2487504	PIG2487504.mrna1	-	7349	7607	PRE1a#SINE/tRNA	5	263
LOC110260016	gene6517		PIG2504098	PIG2504098.mrna1	-	4965	5230	Pre0_SS#SINE/tRNA	260	1
LOC110260016	gene6517		PIG2504098	PIG2504098.mrna1	-	6091	6301	Pre0_SS#SINE/tRNA	222	3
LOC110260016	gene6517		PIG2607452	PIG2607452.mrna1	-	7374	7654	Pre0_SS#SINE/tRNA	260	1
TIA1	rna16806	protein_coding	PIG2627490	PIG2627490.mrna1	+	5974	6231	PRE1a#SINE/tRNA	1	259
IL18R1	rna16204	protein_coding	PIG2681291	PIG2681291.mrna1	-	2293	2551	PRE1a#SINE/tRNA	259	1
LOC100517149	rna15211	protein_coding	PIG2711261	PIG2711261.mrna1	-	4185	4385	Pre0_SS#SINE/tRNA	59	259
SRBD1	rna17369	protein_coding	PIG2781771	PIG2781771.mrna1	+	8448	8700	PRE1_SS#SINE/tRNA	1	258
LOC110260016	gene6517		PIG2821025	PIG2821025.mrna1	-	6664	6928	PRE1a#SINE/tRNA	263	1
LOC110260016	gene6517		PIG2821025	PIG2821025.mrna1	-	7797	8007	PRE1a#SINE/tRNA	222	3
44449	rna16071	protein_coding	PIG28212102	PIG28212102.mrna1	-	458	710	PRE1a#SINE/tRNA	263	1
ZNF205	rna15259	protein_coding	PIG3256435	PIG3256435.mrna1	-	79	278	PRE1_SS#SINE/tRNA	200	1
LOC100516606	rna17431	protein_coding	PIG3276534	PIG3276534.mrna1	+	57	314	PRE1_SS#SINE/tRNA	258	1
LOC106509841	rna17412	lncRNA	PIG3282510	PIG3282510.mrna1	+	52	312	PRE1a#SINE/tRNA	263	1
44449	rna16071	protein_coding	PIG3621790	PIG3621790.mrna1	-	2612	2873	PRE1a#SINE/tRNA	1	263
LOC100518726	gene6503		PIG4259968	PIG4259968.mrna1	-	34	284	PRE1a#SINE/tRNA	263	1
TMEM87B	rna15959	protein_coding	PIG4451015	PIG4451015.mrna1	-	3013	3266	PRE1a#SINE/tRNA	1	263
LOC100518726	gene6503		PIG4698035	PIG4698035.mrna1	-	35	283	PRE1a#SINE/tRNA	263	1
LIMS1	rna16127	protein_coding	PIG4713665	PIG4713665.mrna1	-	2808	3080	PRE1a#SINE/tRNA	1	263
TYW1	rna14252	protein_coding	PIG509906	PIG509906.mrna1	-	4516	4779	PRE1a#SINE/tRNA	1	263
44449	rna16072	protein_coding	PIG5634477	PIG5634477.mrna1	-	2291	2552	PRE1a#SINE/tRNA	1	263
PEX13	rna17093	protein_coding	PIG603785	PIG603785.mrna1	-	2495	2753	PRE1a#SINE/tRNA	1	260
LOC102163155	gene6845		PIG6682455	PIG6682455.mrna1	-	47	310	PRE1a#SINE/tRNA	263	1
LOC102163155	gene6845		PIG6904999	PIG6904999.mrna1	-	58	310	Pre0_SS#SINE/tRNA	254	1
CDIP1	rna15109	protein_coding	PIG7304768	PIG7304768.mrna1	+	2881	3143	PRE1a#SINE/tRNA	263	1
TIA1	rna16807	protein_coding	PIG7604266	PIG7604266.mrna1	+	741	1000	PRE1a#SINE/tRNA	261	1
TIA1	rna16808	protein_coding	PIG7874748	PIG7874748.mrna1	+	191	446	PRE1a#SINE/tRNA	261	1
VWA3B	rna16403	protein_coding	PIG837919	PIG837919.mrna1	-	4522	4785	PRE1a#SINE/tRNA	263	1
LOC102163155	gene6845		PIG8860294	PIG8860294.mrna1	-	67	316	Pre0_SS#SINE/tRNA	254	1
TMEM87B	rna15960	protein_coding	PIG8981357	PIG8981357.mrna1	-	2977	3239	PRE1a#SINE/tRNA	1	263
LOC110260016	gene6517		PIG9040126	PIG9040126.mrna1	-	5083	5328	PRE1a#SINE/tRNA	263	13
LOC100736878	id211106		PIG9092826	PIG9092826.mrna1	+	2448	2722	PRE1a#SINE/tRNA	263	1
GEN1	rna18078	protein_coding	PIG9097080	PIG9097080.mrna1	-	3716	3973	PRE1a#SINE/tRNA	1	263
GEN1	rna18078	protein_coding	PIG9097080	PIG9097080.mrna1	-	4643	4905	PRE1a#SINE/tRNA	1	263
LOC100736878	id211106		PIG9265987	PIG9265987.mrna1	+	1756	2015	PRE1a#SINE/tRNA	263	1
LOC100736878	id211106		PIG9353643	PIG9353643.mrna1	+	3045	3320	PRE1a#SINE/tRNA	263	1
NLRC3	rna15191	protein_coding	PIG9393314	PIG9393314.mrna1	+	31	251	PRE1a#SINE/tRNA	36	256
LOC100736878	id211106		PIG9465892	PIG9465892.mrna1	+	420	682	PRE1a#SINE/tRNA	263	1
LOC106509717	rna15287	protein_coding	PIG9741591	PIG9741591.mrna1	-	1230	1484	PRE1_SS#SINE/tRNA	1	255
LOC100513982	rna16664	protein_coding	PIG992005	PIG992005.mrna1	+	1653	1911	Pre0_SS#SINE/tRNA	260	1
LOC110260238	rna19227	lncRNA	PIG10149425	PIG10149425.mrna1	+	1526	1772	PRE1_SS#SINE/tRNA	255	4
LOC110260238	rna19227	lncRNA	PIG10149425	PIG10149425.mrna1	+	2992	3142	PRE1_SS#SINE/tRNA	161	11
UBAP2L	rna21260	protein_coding	PIG10469756	PIG10469756.mrna1	-	3311	3562	PRE1_SS#SINE/tRNA	255	1
UBAP2L	rna21260	protein_coding	PIG10469756	PIG10469756.mrna1	-	4405	4638	PRE1_SS#SINE/tRNA	237	1
PKLR	rna21104	protein_coding	PIG10927045	PIG10927045.mrna1	+	2341	2603	PRE1a#SINE/tRNA	263	1
ERICH5	rna19431	protein_coding	PIG10930135	PIG10930135.mrna1	-	2512	2652	PRE1a#SINE/tRNA	96	237
ERICH5	rna19431	protein_coding	PIG10930135	PIG10930135.mrna1	-	3022	3286	PRE1a#SINE/tRNA	1	263
PKLR	rna21106	protein_coding	PIG10940356	PIG10940356.mrna1	+	1982	2244	PRE1a#SINE/tRNA	263	1
PKLR	rna21103	protein_coding	PIG11200692	PIG11200692.mrna1	+	2059	2320	PRE1a#SINE/tRNA	263	1
SASS6	rna22463	protein_coding	PIG11230935	PIG11230935.mrna1	+	2805	3075	PRE1a#SINE/tRNA	263	1
PIGM	rna20728	protein_coding	PIG11479937	PIG11479937.mrna1	+	5523	5782	PRE1a#SINE/tRNA	1	262
SLAMF1	rna20670	protein_coding	PIG11504010	PIG11504010.mrna1	+	7246	7508	PRE1a#SINE/tRNA	1	263
TRNAQ-CUG	rna21795		PIG11689199	PIG11689199.mrna1	+	2437	2674	PRE1_SS#SINE/tRNA	1	238
LOC102163988	gene7352		PIG11799135	PIG11799135.mrna1	+	3173	3415	Pre0_SS#SINE/tRNA	1	245
FRRS1	rna22485	protein_coding	PIG11922438	PIG11922438.mrna1	+	3569	3804	PRE1_SS#SINE/tRNA	1	238
AGL	rna22473	protein_coding	PIG12012329	PIG12012329.mrna1	-	6530	6792	PRE1a#SINE/tRNA	263	1
TDRKH	rna21451	protein_coding	PIG12603689	PIG12603689.mrna1	+	2726	2971	Pre0_SS#SINE/tRNA	1	249
SASS6	rna22463	protein_coding	PIG1264878	PIG1264878.mrna1	+	2856	3124	Pre0_SS#SINE/tRNA	260	1
RIDA	rna19425	protein_coding	PIG1275270	PIG1275270.mrna2	+	280	542	PRE1a#SINE/tRNA	263	1
VPS28	rna18459	protein_coding	PIG12757437	PIG12757437.mrna1	+	2905	3166	Pre0_SS#SINE/tRNA	260	1
DPY19L4	rna19503	protein_coding	PIG12770055	PIG12770055.mrna1	-	39	302	PRE1a#SINE/tRNA	263	1
MLLT11	rna21554	protein_coding	PIG12793627	PIG12793627.mrna1	-	31	285	PRE1a#SINE/tRNA	263	1
MLLT11	rna21554	protein_coding	PIG12793627	PIG12793627.mrna1	-	465	718	PRE1a#SINE/tRNA	263	1
DPY19L4	rna19504	protein_coding	PIG12858014	PIG12858014.mrna1	-	2693	2955	PRE1a#SINE/tRNA	1	263
DAP3	rna21070	protein_coding	PIG1290700	PIG1290700.mrna1	-	2005	2092	PRE1_SS#SINE/tRNA	89	1
UQCRB	rna19458	protein_coding	PIG13493979	PIG13493979.mrna1	+	1085	1346	Pre0_SS#SINE/tRNA	1	260
UQCRB	rna19458	protein_coding	PIG13493979	PIG13493979.mrna1	+	1546	1678	Pre0_SS#SINE/tRNA	121	255
UQCRB	rna19458	protein_coding	PIG13493979	PIG13493979.mrna1	+	2042	2224	Pre0_SS#SINE/tRNA	1	184
ADORA3	rna22164	protein_coding	PIG13623100	PIG13623100.mrna1	+	2185	2447	PRE1a#SINE/tRNA	1	263
RPS20	rna20132	protein_coding	PIG13960602	PIG13960602.mrna1	+	5157	5422	PRE1a#SINE/tRNA	263	1
DCLRE1B	rna22057	protein_coding	PIG14023908	PIG14023908.mrna1	-	1467	1726	PRE1a#SINE/tRNA	1	263
DCLRE1B	rna22057	protein_coding	PIG14023908	PIG14023908.mrna1	-	320	584	PRE1a#SINE/tRNA	1	263
FBXL6	rna18474	protein_coding	PIG14783479	PIG14783479.mrna1	+	1683	1941	PRE1a#SINE/tRNA	1	263
LOC100154053	rna20667	protein_coding	PIG15156018	PIG15156018.mrna1	-	1958	2167	PRE1_SS#SINE/tRNA	1	214
DPY19L4	rna19503	protein_coding	PIG15998769	PIG15998769.mrna1	-	40	302	PRE1a#SINE/tRNA	263	1
LOC102163988	gene7352		PIG2029667	PIG2029667.mrna1	+	3258	3344	PRE1_SS#SINE/tRNA	222	137
LOC102163988	gene7352		PIG2029667	PIG2029667.mrna1	+	78	335	PRE1_SS#SINE/tRNA	258	1
LOC102163988	gene7352		PIG2029667	PIG2029667.mrna1	+	8911	9150	PRE1_SS#SINE/tRNA	1	243
GOLPH3L	rna21604	protein_coding	PIG2157667	PIG2157667.mrna1	+	59	316	PRE1_SS#SINE/tRNA	258	1
LOC102163988	gene7352		PIG2178885	PIG2178885.mrna1	+	5654	5915	PRE1a#SINE/tRNA	1	263
TMCO1	rna20411	protein_coding	PIG2427262	PIG2427262.mrna1	+	5444	5695	PRE1a#SINE/tRNA	255	3
PIGM	rna20728	protein_coding	PIG2458881	PIG2458881.mrna1	+	5600	5859	PRE1a#SINE/tRNA	1	263
FRRS1	rna22476	protein_coding	PIG2484457	PIG2484457.mrna1	+	1984	2246	Pre0_SS#SINE/tRNA	260	1
FRRS1	rna22476	protein_coding	PIG2484457	PIG2484457.mrna1	+	668	920	Pre0_SS#SINE/tRNA	260	1
LOC102163988	gene7352		PIG2514896	PIG2514896.mrna1	+	86	345	PRE1_SS#SINE/tRNA	258	1
ZBTB10	rna19714	protein_coding	PIG2575214	PIG2575214.mrna1	-	8038	8299	PRE1a#SINE/tRNA	1	263
ZNF7	rna18387	protein_coding	PIG25928224	PIG25928224.mrna1	+	69	322	PRE1_SS#SINE/tRNA	258	10
TTPA	rna20012	protein_coding	PIG272264	PIG272264.mrna1	+	714	964	PRE1a#SINE/tRNA	1	255
PIGM	rna20728	protein_coding	PIG2770723	PIG2770723.mrna1	+	5531	5791	PRE1a#SINE/tRNA	1	263
GTF2B	rna22822	protein_coding	PIG3337979	PIG3337979.mrna1	+	67	321	PRE1_SS#SINE/tRNA	255	1
LOC100520074	rna20763	protein_coding	PIG3339146	PIG3339146.mrna1	+	2763	3023	Pre0_SS#SINE/tRNA	1	260
SLAMF1	rna20671	protein_coding	PIG3438462	PIG3438462.mrna1	+	2100	2362	PRE1a#SINE/tRNA	1	263
PIGM	rna20728	protein_coding	PIG3824847	PIG3824847.mrna1	+	5624	5872	PRE1a#SINE/tRNA	1	250
LOC100737436	rna19574		PIG3828075	PIG3828075.mrna1	-	3518	3781	PRE1a#SINE/tRNA	263	1
VCAM1	rna22428	protein_coding	PIG4002994	PIG4002994.mrna1	-	3077	3335	PRE1a#SINE/tRNA	1	263
SFT2D2	rna20320	protein_coding	PIG407689	PIG407689.mrna1	-	43	303	PRE1a#SINE/tRNA	263	1
UQCRB	rna19460	protein_coding	PIG4629974	PIG4629974.mrna1	+	1179	1437	Pre0_SS#SINE/tRNA	1	260
UQCRB	rna19460	protein_coding	PIG4629974	PIG4629974.mrna1	+	1636	1767	Pre0_SS#SINE/tRNA	121	255
AMPD1	rna22028	protein_coding	PIG5248773	PIG5248773.mrna1	+	41	299	PRE1a#SINE/tRNA	263	1
DECR1	rna19594	protein_coding	PIG5944823	PIG5944823.mrna1	-	2327	2577	PRE1_SS#SINE/tRNA	252	1
DECR1	rna19594	protein_coding	PIG5944823	PIG5944823.mrna1	-	3401	3621	PRE1_SS#SINE/tRNA	230	1
AMPD1	rna22025	protein_coding	PIG6017282	PIG6017282.mrna1	+	3149	3412	PRE1a#SINE/tRNA	1	263
FRRS1	rna22484	protein_coding	PIG675923	PIG675923.mrna1	+	1365	1627	Pre0_SS#SINE/tRNA	260	1
FRRS1	rna22484	protein_coding	PIG675923	PIG675923.mrna1	+	44	297	Pre0_SS#SINE/tRNA	260	1
UQCRB	rna19459	protein_coding	PIG7479717	PIG7479717.mrna1	+	3385	3645	Pre0_SS#SINE/tRNA	260	1
LOC110260248	gene7253		PIG781365	PIG781365.mrna1	-	1520	1641	PRE1a#SINE/tRNA	263	138
SDHC	rna20560	protein_coding	PIG7853694	PIG7853694.mrna1	-	1772	2026	Pre0_SS#SINE/tRNA	259	1
AGL	rna22472	protein_coding	PIG9071223	PIG9071223.mrna1	-	1099	1355	PRE1a#SINE/tRNA	1	263
LOC102163988	gene7352		PIG921612	PIG921612.mrna1	+	4365	4625	PRE1a#SINE/tRNA	1	263
STAU2	rna19802	protein_coding	PIG9496172	PIG9496172.mrna1	+	1273	1517	PRE1a#SINE/tRNA	246	1
LOC106510071	rna20011		PIG9959773	PIG9959773.mrna1	-	964	1220	PRE1_SS#SINE/tRNA	258	1
RAD52	rna25900	protein_coding	PIG10084755	PIG10084755.mrna1	-	2077	2341	PRE1a#SINE/tRNA	263	1
POLR3H	rna23295	protein_coding	PIG10093315	PIG10093315.mrna1	+	1496	1752	Pre0_SS#SINE/tRNA	1	260
CHPT1	rna26306	protein_coding	PIG10219036	PIG10219036.mrna1	-	3680	3829	PRE1_SS#SINE/tRNA	152	1
PRIM1	rna24408	protein_coding	PIG10341411	PIG10341411.mrna1	-	2177	2422	PRE1a#SINE/tRNA	1	261
SLC5A8	rna26338	protein_coding	PIG10468398	PIG10468398.mrna1	+	4128	4386	Pre0_SS#SINE/tRNA	260	1
LOC100520308	rna25524	protein_coding	PIG10764027	PIG10764027.mrna1	+	3403	3635	PRE1_SS#SINE/tRNA	1	237
LOC110260681	rna24210	protein_coding	PIG1096953	PIG1096953.mrna1	+	3579	3784	PRE1_SS#SINE/tRNA	1	206
KIAA1551	rna24937	protein_coding	PIG11396676	PIG11396676.mrna1	-	6357	6612	PRE1a#SINE/tRNA	263	1
CBX5	rna24109	protein_coding	PIG11506316	PIG11506316.mrna1	-	8271	8469	PRE1_SS#SINE/tRNA	1	198
LOC110260681	rna24210	protein_coding	PIG1235464	PIG1235464.mrna1	+	3583	3782	PRE1_SS#SINE/tRNA	1	200
ETFBKMT	rna24950	protein_coding	PIG12593516	PIG12593516.mrna1	-	1331	1586	Pre0_SS#SINE/tRNA	1	260
ETFBKMT	rna24950	protein_coding	PIG12593516	PIG12593516.mrna1	-	1829	2087	Pre0_SS#SINE/tRNA	1	259
BCL2L13	rna25953	protein_coding	PIG12704132	PIG12704132.mrna1	+	2812	3074	PRE1a#SINE/tRNA	1	263
LOC110260833	gene9289		PIG13613670	PIG13613670.mrna1	-	2516	2771	PRE1a#SINE/tRNA	1	263
TOMM22	rna23418	protein_coding	PIG13637880	PIG13637880.mrna1	-	2343	2604	Pre0_SS#SINE/tRNA	260	1
TOMM22	rna23418	protein_coding	PIG13637880	PIG13637880.mrna1	-	2704	2866	Pre0_SS#SINE/tRNA	260	95
BCL2L13	rna25955	protein_coding	PIG13709116	PIG13709116.mrna1	+	2493	2744	PRE1a#SINE/tRNA	2	263
RAP1B	rna24715	protein_coding	PIG14160925	PIG14160925.mrna1	+	3998	4259	PRE1a#SINE/tRNA	263	1
ARL1	rna26334	protein_coding	PIG14523722	PIG14523722.mrna1	+	5385	5648	PRE1a#SINE/tRNA	263	1
BCL2L13	rna25952	protein_coding	PIG14578863	PIG14578863.mrna1	+	2681	2941	PRE1a#SINE/tRNA	1	263
ERGIC2	rna24994	protein_coding	PIG14705337	PIG14705337.mrna1	+	3217	3467	Pre0_SS#SINE/tRNA	12	260
BCL2L13	rna25953	protein_coding	PIG14892140	PIG14892140.mrna1	+	2816	3056	PRE1a#SINE/tRNA	1	241
BCL2L13	rna25953	protein_coding	PIG14906390	PIG14906390.mrna1	+	2815	3077	PRE1a#SINE/tRNA	1	263
LOC110260747	rna25587	protein_coding	PIG14972958	PIG14972958.mrna1	+	3797	4060	PRE1a#SINE/tRNA	263	1
BCDIN3D	rna23809	protein_coding	PIG1714452	PIG1714452.mrna1	-	5716	5990	PRE1a#SINE/tRNA	1	263
BCL2L13	rna25952	protein_coding	PIG17744610	PIG17744610.mrna1	+	2721	2982	PRE1a#SINE/tRNA	1	263
LOC100520491	rna25530	protein_coding	PIG18628042	PIG18628042.mrna1	+	1377	1644	PRE1_SS#SINE/tRNA	256	6
SPRYD4	rna24367	protein_coding	PIG1895230	PIG1895230.mrna1	+	3483	3747	PRE1a#SINE/tRNA	1	263
LRRC10	rna24753	protein_coding	PIG19671703	PIG19671703.mrna1	-	1950	2198	Pre0_SS#SINE/tRNA	246	1
LRRC10	rna24753	protein_coding	PIG19671741	PIG19671741.mrna1	-	1978	2219	PRE1a#SINE/tRNA	256	1
LOC110260833	gene9289		PIG20481927	PIG20481927.mrna1	-	2719	2996	PRE1a#SINE/tRNA	1	263
BCL2L13	rna25954	protein_coding	PIG20813139	PIG20813139.mrna1	+	420	685	PRE1a#SINE/tRNA	263	1
BCL2L13	rna25952	protein_coding	PIG23270371	PIG23270371.mrna1	+	2718	2982	PRE1a#SINE/tRNA	1	263
LOC102157617	rna25881	lncRNA	PIG24640773	PIG24640773.mrna1	+	62	315	Pre0_SS#SINE/tRNA	257	1
KIAA1551	rna24936	protein_coding	PIG2755102	PIG2755102.mrna1	-	6390	6651	PRE1a#SINE/tRNA	263	1
C5H12orf66	rna24639	protein_coding	PIG2793049	PIG2793049.mrna1	-	2680	2890	PRE1a#SINE/tRNA	2	210
RAD52	rna25898	protein_coding	PIG2987448	PIG2987448.mrna1	-	173	437	PRE1a#SINE/tRNA	1	263
ERGIC2	rna24993	protein_coding	PIG309807	PIG309807.mrna1	+	3337	3583	PRE1a#SINE/tRNA	12	262
ALDH1L2	rna26220	protein_coding	PIG3787485	PIG3787485.mrna1	+	7155	7413	Pre0_SS#SINE/tRNA	1	259
BCL2L13	rna25953	protein_coding	PIG4882700	PIG4882700.mrna1	+	2709	2961	PRE1a#SINE/tRNA	1	263
BCL2L13	rna25953	protein_coding	PIG7199380	PIG7199380.mrna1	+	36	298	PRE1a#SINE/tRNA	263	1
BCL2L13	rna25952	protein_coding	PIG7215603	PIG7215603.mrna1	+	2716	2978	PRE1a#SINE/tRNA	1	263
BCL2L13	rna25952	protein_coding	PIG7236151	PIG7236151.mrna1	+	48	310	PRE1a#SINE/tRNA	263	1
LOC110260681	rna24210	protein_coding	PIG758429	PIG758429.mrna1	+	3552	3601	PRE1_SS#SINE/tRNA	1	50
RAP1B	rna24715	protein_coding	PIG781949	PIG781949.mrna1	+	4000	4261	PRE1a#SINE/tRNA	263	1
RAD52	rna25884	protein_coding	PIG8724606	PIG8724606.mrna1	-	1695	1959	PRE1a#SINE/tRNA	1	263
ART4	rna25377	protein_coding	PIG8935717	PIG8935717.mrna1	+	1683	1943	PRE1a#SINE/tRNA	1	261
ART4	rna25377	protein_coding	PIG8935717	PIG8935717.mrna1	+	2661	2922	PRE1a#SINE/tRNA	1	263
ART4	rna25378	protein_coding	PIG8946813	PIG8946813.mrna1	+	1639	1896	PRE1a#SINE/tRNA	260	1
ART4	rna25378	protein_coding	PIG8946813	PIG8946813.mrna1	+	33	290	PRE1a#SINE/tRNA	263	1
ART4	rna25378	protein_coding	PIG8946813	PIG8946813.mrna1	+	675	932	PRE1a#SINE/tRNA	263	1
LOC110260838	rna23373	lncRNA	PIG9009455	PIG9009455.mrna1	+	86	349	PRE1a#SINE/tRNA	263	1
LOC110260681	rna24210	protein_coding	PIG979905	PIG979905.mrna1	+	3565	3733	PRE1_SS#SINE/tRNA	1	169
RPRD1A	rna32853	protein_coding	PIG10091857	PIG10091857.mrna1	-	325	543	PRE1a#SINE/tRNA	219	1
FUT2	rna29295	protein_coding	PIG10213519	PIG10213519.mrna1	+	2059	2318	PRE1a#SINE/tRNA	1	261
PIK3C3	rna32943	protein_coding	PIG10294760	PIG10294760.mrna1	+	3559	3818	PRE1a#SINE/tRNA	263	1
LOC100620188	rna32844	protein_coding	PIG10296340	PIG10296340.mrna1	-	1673	1895	PRE1a#SINE/tRNA	1	222
SDR42E1	rna27128	protein_coding	PIG10407503	PIG10407503.mrna1	+	2089	2346	PRE1_SS#SINE/tRNA	258	1
ATP5SL	rna28755	protein_coding	PIG10411415	PIG10411415.mrna1	-	1478	1735	PRE1_SS#SINE/tRNA	1	258
ATP5SL	rna28755	protein_coding	PIG10411415	PIG10411415.mrna1	-	2967	3068	PRE1_SS#SINE/tRNA	137	237
NIPAL3	rna31510	protein_coding	PIG10441421	PIG10441421.mrna1	+	5948	6183	PRE1_SS#SINE/tRNA	1	237
NIPAL3	rna31510	protein_coding	PIG10441421	PIG10441421.mrna1	+	6540	6777	PRE1_SS#SINE/tRNA	1	238
EMC1	rna31241	protein_coding	PIG10444266	PIG10444266.mrna1	-	7442	7666	PRE1_SS#SINE/tRNA	258	34
ZNF576	rna28893	protein_coding	PIG10607037	PIG10607037.mrna1	+	1232	1493	PRE1a#SINE/tRNA	263	1
ZNF135	rna30407	protein_coding	PIG10754598	PIG10754598.mrna1	+	2745	3004	Pre0_SS#SINE/tRNA	1	260
SDR42E1	rna27131	protein_coding	PIG10932498	PIG10932498.mrna1	+	2124	2381	PRE1_SS#SINE/tRNA	258	1
DDX19A	rna27303	protein_coding	PIG11065263	PIG11065263.mrna1	+	3795	4009	PRE1_SS#SINE/tRNA	218	1
DDX19A	rna27303	protein_coding	PIG11065263	PIG11065263.mrna1	+	4570	4826	PRE1_SS#SINE/tRNA	258	1
ALDH16A1	rna29389	protein_coding	PIG11215131	PIG11215131.mrna1	+	52	314	PRE1a#SINE/tRNA	1	263
LOC106510599	rna30418	lncRNA	PIG11455963	PIG11455963.mrna1	-	278	535	PRE1_SS#SINE/tRNA	1	258
LOC106510599	rna30418	lncRNA	PIG11455963	PIG11455963.mrna1	-	7672	7927	PRE1_SS#SINE/tRNA	1	258
MIER1	rna33293	protein_coding	PIG11483609	PIG11483609.mrna1	-	3322	3572	PRE1_SS#SINE/tRNA	258	1
ZNF331	rna29768	protein_coding	PIG11735270	PIG11735270.mrna1	-	2629	2886	PRE1_SS#SINE/tRNA	1	258
RBBP8	rna32633	protein_coding	PIG11831856	PIG11831856.mrna1	+	5484	5747	PRE1a#SINE/tRNA	1	263
CKM	rna29024	protein_coding	PIG12010428	PIG12010428.mrna1	-	2174	2425	Pre0_SS#SINE/tRNA	1	256
LOC106507561	gene10278		PIG12263669	PIG12263669.mrna1	-	1869	2127	Pre0_SS#SINE/tRNA	1	260
LOC102165846	gene10131		PIG12316095	PIG12316095.mrna1	-	1463	1535	Pre0_SS#SINE/tRNA	250	178
LOC102165846	gene10131		PIG12316095	PIG12316095.mrna1	-	2915	3164	Pre0_SS#SINE/tRNA	1	249
PTGER3	rna33231	protein_coding	PIG1234282	PIG1234282.mrna1	+	2372	2630	Pre0_SS#SINE/tRNA	1	260
LOC106510534	rna28495	protein_coding	PIG12391541	PIG12391541.mrna1	+	2769	3026	PRE1a#SINE/tRNA	1	260
LOC106510534	rna28495	protein_coding	PIG12391541	PIG12391541.mrna1	+	385	647	PRE1a#SINE/tRNA	1	263
ITPKC	rna28716	protein_coding	PIG12631836	PIG12631836.mrna1	+	3179	3432	PRE1_SS#SINE/tRNA	258	1
TMEM170A	rna27244	protein_coding	PIG12696737	PIG12696737.mrna1	+	1351	1606	PRE1_SS#SINE/tRNA	258	1
GNAL	rna32348	protein_coding	PIG12811398	PIG12811398.mrna1	-	2346	2609	PRE1a#SINE/tRNA	1	263
LOC100523672	rna27741	protein_coding	PIG12899273	PIG12899273.mrna1	+	32	83	PRE1_SS#SINE/tRNA	1	52
ZBTB40	rna31406	protein_coding	PIG12911577	PIG12911577.mrna1	+	34	298	PRE1a#SINE/tRNA	263	1
SPATA6	rna33816	protein_coding	PIG13002448	PIG13002448.mrna1	+	3669	3925	PRE1_SS#SINE/tRNA	13	258
LOC100620188	rna32840	protein_coding	PIG13166992	PIG13166992.mrna1	-	2187	2441	PRE1a#SINE/tRNA	1	256
LOC100620188	rna32840	protein_coding	PIG13166992	PIG13166992.mrna1	-	3818	4070	PRE1a#SINE/tRNA	2	263
TMEM170A	rna27242	protein_coding	PIG13199674	PIG13199674.mrna1	+	1286	1541	PRE1_SS#SINE/tRNA	258	1
LOC110261183	gene12202		PIG13264965	PIG13264965.mrna1	+	3349	3611	PRE1a#SINE/tRNA	1	263
CFDP1	rna27250	protein_coding	PIG13291228	PIG13291228.mrna1	+	3222	3478	PRE1a#SINE/tRNA	263	1
LOC102165846	gene10131		PIG13496326	PIG13496326.mrna1	-	2414	2677	PRE1a#SINE/tRNA	1	263
LOC102167727	rna30394	lncRNA	PIG13565756	PIG13565756.mrna1	-	1526	1789	PRE1a#SINE/tRNA	263	1
LOC110261086	rna30808	lncRNA	PIG13576653	PIG13576653.mrna2	-	87	349	Pre0_SS#SINE/tRNA	1	260
SPATA6	rna33815	protein_coding	PIG13577763	PIG13577763.mrna1	+	50	209	PRE1_SS#SINE/tRNA	237	77
SPATA6	rna33815	protein_coding	PIG13577763	PIG13577763.mrna1	+	966	1206	PRE1_SS#SINE/tRNA	258	13
GNAL	rna32347	protein_coding	PIG13626863	PIG13626863.mrna1	-	2246	2509	PRE1a#SINE/tRNA	1	263
LOC102165846	gene10131		PIG1363519	PIG1363519.mrna1	-	1621	1884	PRE1a#SINE/tRNA	1	263
FKRP	rna29153	protein_coding	PIG13801673	PIG13801673.mrna1	+	3104	3357	Pre0_SS#SINE/tRNA	257	1
AK4	rna33363	protein_coding	PIG13866258	PIG13866258.mrna1	-	2646	2910	PRE1a#SINE/tRNA	263	1
NIPAL3	rna31507	protein_coding	PIG13948840	PIG13948840.mrna1	+	589	851	PRE1a#SINE/tRNA	263	1
LOC110261318	rna30275	lncRNA	PIG14030018	PIG14030018.mrna1	+	4573	4789	PRE1a#SINE/tRNA	222	1
TLDC1	rna27069	protein_coding	PIG14052259	PIG14052259.mrna1	+	40	299	PRE1a#SINE/tRNA	263	1
AK4	rna33364	protein_coding	PIG14128749	PIG14128749.mrna1	-	3720	3984	PRE1a#SINE/tRNA	1	263
CFDP1	rna27250	protein_coding	PIG14542155	PIG14542155.mrna2	+	7251	7515	PRE1a#SINE/tRNA	263	1
AK4	rna33362	protein_coding	PIG14570515	PIG14570515.mrna1	-	2860	3122	PRE1a#SINE/tRNA	263	1
AK4	rna33361	protein_coding	PIG14624486	PIG14624486.mrna1	-	2878	3140	PRE1a#SINE/tRNA	263	1
DDX19B	rna27302	protein_coding	PIG14962000	PIG14962000.mrna1	+	5261	5518	PRE1_SS#SINE/tRNA	258	1
PIK3C3	rna32943	protein_coding	PIG15049606	PIG15049606.mrna1	+	3440	3698	Pre0_SS#SINE/tRNA	259	1
PAF1	rna28622	protein_coding	PIG15050742	PIG15050742.mrna1	-	2644	2887	Pre0_SS#SINE/tRNA	246	4
PAF1	rna28622	protein_coding	PIG15050742	PIG15050742.mrna1	-	3462	3721	Pre0_SS#SINE/tRNA	260	1
PAF1	rna28622	protein_coding	PIG15050742	PIG15050742.mrna1	-	4697	4954	Pre0_SS#SINE/tRNA	260	1
HES4	rna30515	protein_coding	PIG15062149	PIG15062149.mrna1	-	2481	2738	PRE1_SS#SINE/tRNA	258	1
SMIM12	rna32040	protein_coding	PIG15102851	PIG15102851.mrna1	-	3001	3255	PRE1_SS#SINE/tRNA	1	255
SMIM12	rna32040	protein_coding	PIG15102851	PIG15102851.mrna1	-	4742	4948	PRE1_SS#SINE/tRNA	212	2
ZBTB40	rna31406	protein_coding	PIG15121373	PIG15121373.mrna1	+	4476	4740	PRE1a#SINE/tRNA	1	263
PAF1	rna28623	protein_coding	PIG158204	PIG158204.mrna1	-	13	113	PRE1_SS#SINE/tRNA	102	1
ZNF135	rna30403	protein_coding	PIG16179460	PIG16179460.mrna1	+	2344	2608	Pre0_SS#SINE/tRNA	1	260
SSX2IP	rna32991	protein_coding	PIG17378493	PIG17378493.mrna1	+	35	296	PRE1a#SINE/tRNA	263	1
LOC110261317	rna30274	protein_coding	PIG1900439	PIG1900439.mrna1	+	1637	1890	PRE1_SS#SINE/tRNA	5	258
MXRA8	rna30579	protein_coding	PIG19189481	PIG19189481.mrna1	-	2059	2248	PRE1a#SINE/tRNA	255	65
LOC110261183	gene12202		PIG1950843	PIG1950843.mrna1	+	1579	1836	PRE1a#SINE/tRNA	1	260
ZNF304	rna30278	protein_coding	PIG1954198	PIG1954198.mrna1	+	2793	3021	PRE1_SS#SINE/tRNA	1	231
ZNF304	rna30278	protein_coding	PIG1954198	PIG1954198.mrna1	+	5768	6025	PRE1_SS#SINE/tRNA	1	258
LOC110261328	rna30298	lncRNA	PIG20293113	PIG20293113.mrna1	-	30	301	PRE1a#SINE/tRNA	263	2
NIPAL3	rna31512	protein_coding	PIG2154315	PIG2154315.mrna1	+	43	304	PRE1a#SINE/tRNA	263	1
LOC110261313	rna30282	protein_coding	PIG2190899	PIG2190899.mrna1	-	2327	2583	PRE1_SS#SINE/tRNA	258	1
MIGA1	rna33145	protein_coding	PIG2405810	PIG2405810.mrna1	-	33	293	PRE1a#SINE/tRNA	263	1
EMC1	rna31239	protein_coding	PIG2429935	PIG2429935.mrna1	-	948	1173	PRE1_SS#SINE/tRNA	34	258
LOC110261183	gene12202		PIG2439226	PIG2439226.mrna1	+	3396	3637	PRE1_SS#SINE/tRNA	1	243
LOC110261183	gene12202		PIG2439226	PIG2439226.mrna1	+	7851	8108	PRE1_SS#SINE/tRNA	1	258
ZNF382	rna28434	protein_coding	PIG2441587	PIG2441587.mrna1	-	42	305	PRE1a#SINE/tRNA	263	1
LOC100626788	rna30420	lncRNA	PIG24554267	PIG24554267.mrna1	+	1102	1359	PRE1_SS#SINE/tRNA	9	258
ZNF576	rna28895	protein_coding	PIG24600685	PIG24600685.mrna1	+	145	411	PRE1a#SINE/tRNA	1	262
C6H1orf109	rna32181	protein_coding	PIG2466448	PIG2466448.mrna1	-	2142	2406	PRE1a#SINE/tRNA	1	263
PHKB	rna28071	protein_coding	PIG2502189	PIG2502189.mrna1	-	7086	7343	PRE1_SS#SINE/tRNA	1	258
LOC110261306	rna30263	protein_coding	PIG2606962	PIG2606962.mrna1	+	7210	7472	PRE1a#SINE/tRNA	263	1
SDR42E1	rna27130	protein_coding	PIG262188	PIG262188.mrna1	+	857	1108	PRE1_SS#SINE/tRNA	1	258
ZNF671	rna30371	protein_coding	PIG2631643	PIG2631643.mrna1	+	1980	2199	PRE1_SS#SINE/tRNA	1	218
ZNF671	rna30371	protein_coding	PIG2631643	PIG2631643.mrna1	+	85	339	PRE1_SS#SINE/tRNA	258	1
LOC102164547	rna28492	protein_coding	PIG2642842	PIG2642842.mrna1	-	39	301	PRE1a#SINE/tRNA	263	1
LOC110261183	gene12202		PIG2657820	PIG2657820.mrna1	+	6039	6292	PRE1_SS#SINE/tRNA	1	258
PIK3C3	rna32943	protein_coding	PIG2699681	PIG2699681.mrna1	+	3712	3968	Pre0_SS#SINE/tRNA	1	257
LOC110261285	rna28485	lncRNA	PIG27647230	PIG27647230.mrna1	+	1513	1776	PRE1_SS#SINE/tRNA	1	258
LOC110261309	rna30267	protein_coding	PIG2816069	PIG2816069.mrna1	+	5095	5347	PRE1_SS#SINE/tRNA	254	1
LOC100624298	gene11991		PIG2816233	PIG2816233.mrna1	+	1321	1586	PRE1_SS#SINE/tRNA	1	255
LOC110261183	gene12202		PIG2827316	PIG2827316.mrna1	+	3335	3571	PRE1_SS#SINE/tRNA	1	243
LOC110261183	gene12202		PIG2827316	PIG2827316.mrna1	+	7693	7942	PRE1_SS#SINE/tRNA	1	258
LOC102161741	rna29306	lncRNA	PIG2954829	PIG2954829.mrna1	+	33	198	PRE1a#SINE/tRNA	263	99
ZNF576	rna28891	protein_coding	PIG3074612	PIG3074612.mrna2	+	162	425	PRE1a#SINE/tRNA	1	263
SDR42E1	rna27129	protein_coding	PIG3374365	PIG3374365.mrna1	+	1941	2197	PRE1_SS#SINE/tRNA	258	1
MED8	rna34122	protein_coding	PIG3405142	PIG3405142.mrna1	+	30	293	PRE1a#SINE/tRNA	263	1
SDR42E1	rna27132	protein_coding	PIG365441	PIG365441.mrna1	+	2148	2404	PRE1_SS#SINE/tRNA	258	1
SSX2IP	rna32986	protein_coding	PIG3752662	PIG3752662.mrna1	+	2900	3162	PRE1a#SINE/tRNA	1	263
POP4	rna28102	protein_coding	PIG3794797	PIG3794797.mrna1	+	3553	3810	PRE1a#SINE/tRNA	1	260
LOC106510640	rna31767	lncRNA	PIG3976927	PIG3976927.mrna1	-	3144	3398	PRE1a#SINE/tRNA	1	258
LOC106510534	rna28495	protein_coding	PIG3977075	PIG3977075.mrna1	+	2800	3063	PRE1a#SINE/tRNA	1	263
LOC106510534	rna28495	protein_coding	PIG3977075	PIG3977075.mrna1	+	416	677	PRE1a#SINE/tRNA	1	263
SRM	rna30965	protein_coding	PIG441370	PIG441370.mrna1	-	5174	5436	PRE1a#SINE/tRNA	1	263
GIPC2	rna33095	protein_coding	PIG466632	PIG466632.mrna1	-	1809	2059	Pre0_SS#SINE/tRNA	254	1
GIPC2	rna33095	protein_coding	PIG466632	PIG466632.mrna1	-	243	491	Pre0_SS#SINE/tRNA	260	1
PIK3C3	rna32943	protein_coding	PIG4823358	PIG4823358.mrna1	+	2607	2861	Pre0_SS#SINE/tRNA	1	257
TMEM170A	rna27244	protein_coding	PIG4857199	PIG4857199.mrna1	+	1387	1642	PRE1_SS#SINE/tRNA	258	1
PLLP	rna27525	protein_coding	PIG5015096	PIG5015096.mrna1	-	4703	4963	PRE1a#SINE/tRNA	263	1
LOC102165846	gene10131		PIG5208861	PIG5208861.mrna1	-	3839	4091	PRE1a#SINE/tRNA	20	263
ZNF331	rna29770	protein_coding	PIG527720	PIG527720.mrna1	-	1126	1375	PRE1_SS#SINE/tRNA	250	1
LOC102165846	gene10131		PIG5724605	PIG5724605.mrna1	-	2586	2851	PRE1a#SINE/tRNA	1	263
LOC102165846	gene10131		PIG5744258	PIG5744258.mrna1	-	2311	2573	PRE1a#SINE/tRNA	1	263
ATP5SL	rna28756	protein_coding	PIG5832165	PIG5832165.mrna1	-	1590	1846	PRE1_SS#SINE/tRNA	1	258
ZBTB40	rna31406	protein_coding	PIG5925635	PIG5925635.mrna1	+	41	304	PRE1a#SINE/tRNA	263	1
SELRC1	rna33710	protein_coding	PIG5961259	PIG5961259.mrna1	+	3031	3289	PRE1_SS#SINE/tRNA	1	258
NIP7	rna27454	protein_coding	PIG6196354	PIG6196354.mrna1	-	3209	3441	PRE1_SS#SINE/tRNA	2	237
NIP7	rna27454	protein_coding	PIG6196354	PIG6196354.mrna1	-	4119	4373	PRE1_SS#SINE/tRNA	1	255
NIP7	rna27454	protein_coding	PIG6196354	PIG6196354.mrna1	-	4805	5046	PRE1_SS#SINE/tRNA	2	243
ZNF576	rna28894	protein_coding	PIG6918641	PIG6918641.mrna1	+	140	402	PRE1a#SINE/tRNA	1	263
LOC100620188	rna32843	protein_coding	PIG7139156	PIG7139156.mrna1	-	2106	2366	PRE1a#SINE/tRNA	1	263
ZNF829	rna28470	protein_coding	PIG7208306	PIG7208306.mrna1	+	959	1223	PRE1a#SINE/tRNA	263	1
LOC110261183	gene12202		PIG7551631	PIG7551631.mrna1	+	1959	2220	PRE1a#SINE/tRNA	2	263
LOC110261183	gene12202		PIG7551631	PIG7551631.mrna1	+	6361	6565	PRE1a#SINE/tRNA	1	206
LOC100518790	gene12555		PIG7598961	PIG7598961.mrna1	-	2592	2850	Pre0_SS#SINE/tRNA	1	260
RBBP8	rna32637	protein_coding	PIG7654044	PIG7654044.mrna1	+	636	897	PRE1a#SINE/tRNA	263	1
LOC110261309	rna30269	protein_coding	PIG7712603	PIG7712603.mrna2	+	1677	1927	PRE1_SS#SINE/tRNA	1	256
LOC100514656	rna30360	protein_coding	PIG7791927	PIG7791927.mrna1	-	1158	1413	Pre0_SS#SINE/tRNA	1	258
LOC100514656	rna30360	protein_coding	PIG7791927	PIG7791927.mrna1	-	2400	2549	Pre0_SS#SINE/tRNA	1	157
LOC110261183	gene12202		PIG7810497	PIG7810497.mrna1	+	3402	3668	PRE1a#SINE/tRNA	1	263
LOC110261306	rna30261	protein_coding	PIG7876540	PIG7876540.mrna1	+	432	698	PRE1a#SINE/tRNA	1	263
ZNF614	rna29839	protein_coding	PIG8002785	PIG8002785.mrna1	-	2053	2312	Pre0_SS#SINE/tRNA	1	260
ZNF283	rna28914	protein_coding	PIG8009203	PIG8009203.mrna1	+	107	288	PRE1a#SINE/tRNA	185	1
MIGA1	rna33146	protein_coding	PIG835091	PIG835091.mrna1	-	1477	1739	PRE1a#SINE/tRNA	263	1
IST1	rna27389	protein_coding	PIG8625525	PIG8625525.mrna1	+	4253	4357	PRE1_SS#SINE/tRNA	1	105
NSUN4	rna33898	protein_coding	PIG8728865	PIG8728865.mrna2	-	997	1248	PRE1a#SINE/tRNA	257	2
LOC110261183	gene12202		PIG9012315	PIG9012315.mrna1	+	3949	4215	PRE1a#SINE/tRNA	1	263
NECAP2	rna31174	protein_coding	PIG9054810	PIG9054810.mrna2	+	2965	3223	Pre0_SS#SINE/tRNA	1	259
NECAP2	rna31174	protein_coding	PIG9054810	PIG9054810.mrna2	+	736	993	Pre0_SS#SINE/tRNA	260	1
LOC100737912	rna30373	protein_coding	PIG9239828	PIG9239828.mrna1	+	8035	8290	PRE1a#SINE/tRNA	1	260
LOC100513362	rna30345	protein_coding	PIG9286323	PIG9286323.mrna1	-	4482	4742	Pre0_SS#SINE/tRNA	2	260
PTPN2	rna32306	protein_coding	PIG9396637	PIG9396637.mrna1	+	4253	4512	PRE1a#SINE/tRNA	263	1
ZNF304	rna30277	protein_coding	PIG9438640	PIG9438640.mrna1	+	3097	3326	PRE1_SS#SINE/tRNA	231	1
ZNF304	rna30277	protein_coding	PIG9438640	PIG9438640.mrna1	+	85	338	PRE1_SS#SINE/tRNA	258	1
LOC110261183	gene12202		PIG9474926	PIG9474926.mrna1	+	3501	3760	PRE1a#SINE/tRNA	1	260
FAM229A	rna31945	protein_coding	PIG9510961	PIG9510961.mrna1	-	2712	2963	Pre0_SS#SINE/tRNA	260	2
MAGOH	rna33677	protein_coding	PIG9768607	PIG9768607.mrna1	+	1364	1623	PRE1a#SINE/tRNA	1	258
HMGN2	rna31637	protein_coding	PIG9987811	PIG9987811.mrna1	+	2752	2985	PRE1a#SINE/tRNA	1	238
OSCAR	rna29695	protein_coding	PIG9997293	PIG9997293.mrna1	+	1529	1791	PRE1a#SINE/tRNA	1	263
TOX4	rna37768	protein_coding	PIG10285355	PIG10285355.mrna1	-	3913	4042	PRE1_SS#SINE/tRNA	90	218
LOC100513291	rna35632	protein_coding	PIG10356570	PIG10356570.mrna1	+	2370	2593	PRE1a#SINE/tRNA	254	27
MIR342	rna39001		PIG10636903	PIG10636903.mrna1	+	1362	1602	PRE1a#SINE/tRNA	1	241
LOC106504464	rna37552	lncRNA	PIG10650988	PIG10650988.mrna1	+	900	1148	PRE1a#SINE/tRNA	1	249
ENTPD5	rna38448	protein_coding	PIG10989612	PIG10989612.mrna1	-	2908	3116	PRE1a#SINE/tRNA	216	1
ENTPD5	rna38438	protein_coding	PIG11071312	PIG11071312.mrna1	-	3455	3663	PRE1a#SINE/tRNA	216	1
ENTPD5	rna38444	protein_coding	PIG11140877	PIG11140877.mrna1	-	3100	3308	PRE1a#SINE/tRNA	216	1
ANG	rna37876	protein_coding	PIG11171383	PIG11171383.mrna1	-	1	261	PRE1a#SINE/tRNA	261	1
GFOD1	rna34705	protein_coding	PIG12348976	PIG12348976.mrna1	-	5205	5441	PRE1_SS#SINE/tRNA	236	1
MIR342	rna39001		PIG12452979	PIG12452979.mrna1	+	727	965	PRE1_SS#SINE/tRNA	1	240
MIR342	rna39001		PIG12628554	PIG12628554.mrna1	+	2354	2594	PRE1_SS#SINE/tRNA	1	241
TCP11	rna35938	protein_coding	PIG12781555	PIG12781555.mrna1	-	94	334	PRE1_SS#SINE/tRNA	252	1
KIAA0391	rna37344	protein_coding	PIG12782199	PIG12782199.mrna1	-	275	522	PRE1_SS#SINE/tRNA	1	256
CSNK2B	rna35473	protein_coding	PIG13048140	PIG13048140.mrna1	+	310	567	Pre0_SS#SINE/tRNA	1	260
CD83	rna34726	protein_coding	PIG13134774	PIG13134774.mrna1	+	29	291	PRE1a#SINE/tRNA	263	1
MBIP	rna37314	protein_coding	PIG13273375	PIG13273375.mrna2	+	317	573	PRE1a#SINE/tRNA	261	1
TTC5	rna37927	protein_coding	PIG13431934	PIG13431934.mrna1	+	2896	3156	PRE1a#SINE/tRNA	263	1
TTC5	rna37927	protein_coding	PIG13431934	PIG13431934.mrna1	+	3283	3556	PRE1a#SINE/tRNA	263	1
ZSCAN23	rna35211	protein_coding	PIG13705322	PIG13705322.mrna1	-	2030	2291	PRE1a#SINE/tRNA	263	1
LOC110261654	rna34860	lncRNA	PIG13841009	PIG13841009.mrna2	+	3861	4117	PRE1a#SINE/tRNA	257	1
NHLRC1	rna34810	protein_coding	PIG13888954	PIG13888954.mrna2	-	1576	1841	Pre0_SS#SINE/tRNA	1	260
LOC100512420	rna35155	protein_coding	PIG13969610	PIG13969610.mrna1	-	6916	7179	Pre0_SS#SINE/tRNA	1	260
MIR342	rna39001		PIG14101128	PIG14101128.mrna1	+	2222	2476	PRE1a#SINE/tRNA	24	263
ENTPD5	rna38439	protein_coding	PIG14501225	PIG14501225.mrna1	-	3436	3644	PRE1a#SINE/tRNA	216	1
MAN2A2	rna36829	protein_coding	PIG14520579	PIG14520579.mrna1	+	4104	4187	PRE1_SS#SINE/tRNA	1	84
MDC1	rna35337	protein_coding	PIG14529412	PIG14529412.mrna1	-	30	201	PRE1a#SINE/tRNA	231	58
ENPP4	rna36463	protein_coding	PIG14541663	PIG14541663.mrna1	+	3056	3313	Pre0_SS#SINE/tRNA	1	260
ENPP4	rna36463	protein_coding	PIG14541663	PIG14541663.mrna1	+	3346	3603	Pre0_SS#SINE/tRNA	1	260
WDR61	rna36633	protein_coding	PIG14692817	PIG14692817.mrna1	+	128	159	PRE1_SS#SINE/tRNA	34	3
MIR342	rna39001		PIG14878290	PIG14878290.mrna1	+	2178	2418	PRE1_SS#SINE/tRNA	1	241
RBM25	rna38377	protein_coding	PIG15093928	PIG15093928.mrna1	+	5698	5959	PRE1a#SINE/tRNA	263	2
RBM25	rna38377	protein_coding	PIG15093928	PIG15093928.mrna1	+	6788	7026	PRE1a#SINE/tRNA	2	246
LOC595122	rna34980	protein_coding	PIG1635126	PIG1635126.mrna1	-	3918	4182	PRE1a#SINE/tRNA	263	1
ENPP4	rna36464	protein_coding	PIG17296934	PIG17296934.mrna1	+	3338	3604	PRE1a#SINE/tRNA	1	263
LOC100156682	rna38153		PIG17310610	PIG17310610.mrna1	+	2863	3137	PRE1a#SINE/tRNA	1	263
LOC100156682	rna38153		PIG17310728	PIG17310728.mrna1	+	2818	3078	Pre0_SS#SINE/tRNA	2	260
LRP10	rna37715	protein_coding	PIG1889320	PIG1889320.mrna1	-	68	325	PRE1_SS#SINE/tRNA	258	1
LOC595122	rna34980	protein_coding	PIG1945851	PIG1945851.mrna1	-	3908	4171	PRE1a#SINE/tRNA	263	1
LOC595122	rna34980	protein_coding	PIG1945851	PIG1945851.mrna1	-	5176	5268	PRE1a#SINE/tRNA	27	120
SCFD1	rna37443	protein_coding	PIG1970405	PIG1970405.mrna1	-	2247	2497	Pre0_SS#SINE/tRNA	1	260
ZSCAN12	rna35201	protein_coding	PIG2016624	PIG2016624.mrna1	-	5045	5306	PRE1a#SINE/tRNA	263	1
RPP40	rna34524	protein_coding	PIG2149530	PIG2149530.mrna1	-	2087	2342	Pre0_SS#SINE/tRNA	260	1
ENPP4	rna36465	protein_coding	PIG2201634	PIG2201634.mrna1	+	59	318	PRE1a#SINE/tRNA	263	1
LOC106508724	rna36869	lncRNA	PIG224944	PIG224944.mrna1	-	2139	2396	PRE1_SS#SINE/tRNA	1	258
CNPY3	rna36282	protein_coding	PIG2394921	PIG2394921.mrna1	+	67	322	Pre0_SS#SINE/tRNA	259	1
RBM25	rna38377	protein_coding	PIG2717779	PIG2717779.mrna1	+	1524	1786	PRE1a#SINE/tRNA	2	263
RBM25	rna38377	protein_coding	PIG2717779	PIG2717779.mrna1	+	456	694	PRE1a#SINE/tRNA	246	2
TSPAN3	rna37032	protein_coding	PIG2779430	PIG2779430.mrna1	-	4137	4400	PRE1a#SINE/tRNA	1	263
ENTPD5	rna38434	protein_coding	PIG279448	PIG279448.mrna1	-	414	622	PRE1a#SINE/tRNA	1	216
ZSCAN12	rna35203	protein_coding	PIG2796413	PIG2796413.mrna2	-	699	962	PRE1a#SINE/tRNA	1	263
DEK	rna34815	protein_coding	PIG2831245	PIG2831245.mrna1	-	7014	7277	PRE1a#SINE/tRNA	1	263
PSMB9	rna35666	protein_coding	PIG3131712	PIG3131712.mrna1	+	492	738	Pre0_SS#SINE/tRNA	260	1
PSMB9	rna35666	protein_coding	PIG3131712	PIG3131712.mrna1	+	57	320	Pre0_SS#SINE/tRNA	260	1
ENTPD5	rna38445	protein_coding	PIG317283	PIG317283.mrna1	-	413	619	PRE1a#SINE/tRNA	1	216
MBIP	rna37314	protein_coding	PIG3580948	PIG3580948.mrna1	+	1336	1592	PRE1a#SINE/tRNA	1	262
ENPP4	rna36469	protein_coding	PIG3592388	PIG3592388.mrna1	+	2985	3248	PRE1a#SINE/tRNA	1	263
ENPP4	rna36469	protein_coding	PIG3592388	PIG3592388.mrna1	+	3277	3533	PRE1a#SINE/tRNA	1	263
ENTPD5	rna38435	protein_coding	PIG3645959	PIG3645959.mrna1	-	3103	3311	PRE1a#SINE/tRNA	216	1
ENPP4	rna36467	protein_coding	PIG3827014	PIG3827014.mrna1	+	3026	3288	PRE1a#SINE/tRNA	1	263
ENPP4	rna36467	protein_coding	PIG3827014	PIG3827014.mrna1	+	3317	3578	PRE1a#SINE/tRNA	1	263
MIR342	rna39001		PIG4154000	PIG4154000.mrna1	+	730	984	PRE1a#SINE/tRNA	1	263
ZNF391	rna35095	protein_coding	PIG4984130	PIG4984130.mrna1	+	6065	6327	PRE1a#SINE/tRNA	1	263
ZNF391	rna35097	protein_coding	PIG5020359	PIG5020359.mrna1	+	6006	6268	PRE1a#SINE/tRNA	1	263
ENTPD5	rna38446	protein_coding	PIG529555	PIG529555.mrna1	-	2146	2351	PRE1a#SINE/tRNA	1	216
ENTPD5	rna38437	protein_coding	PIG5927683	PIG5927683.mrna1	-	413	621	PRE1a#SINE/tRNA	1	216
PPP1R10	rna35301	protein_coding	PIG6313276	PIG6313276.mrna1	-	4452	4696	Pre0_SS#SINE/tRNA	246	1
ENTPD5	rna38447	protein_coding	PIG707549	PIG707549.mrna1	-	2158	2366	PRE1a#SINE/tRNA	1	216
ZSCAN12	rna35207	protein_coding	PIG7158877	PIG7158877.mrna1	-	34	295	PRE1a#SINE/tRNA	263	1
MAN2A2	rna36833	protein_coding	PIG7543031	PIG7543031.mrna1	+	3892	3974	PRE1_SS#SINE/tRNA	1	84
MIR342	rna39001		PIG8500895	PIG8500895.mrna1	+	1102	1356	PRE1a#SINE/tRNA	1	263
MIR342	rna39001		PIG8830393	PIG8830393.mrna1	+	2211	2474	PRE1a#SINE/tRNA	1	263
ISCA2	rna38464	protein_coding	PIG9064568	PIG9064568.mrna1	+	3516	3769	PRE1a#SINE/tRNA	259	2
MAN2A2	rna36826	protein_coding	PIG9090438	PIG9090438.mrna1	+	2151	2234	PRE1_SS#SINE/tRNA	84	1
LOC100152566	rna34617	protein_coding	PIG9367942	PIG9367942.mrna2	+	1651	1909	Pre0_SS#SINE/tRNA	2	260
TINF2	rna37559	protein_coding	PIG942086	PIG942086.mrna1	+	4438	4708	PRE1a#SINE/tRNA	1	263
THTPA	rna37614	protein_coding	PIG9453575	PIG9453575.mrna1	-	5042	5305	PRE1a#SINE/tRNA	1	263
PTCHD4	rna36530	protein_coding	PIG9511830	PIG9511830.mrna1	-	41	293	PRE1a#SINE/tRNA	263	1
PTCRA	rna36279	protein_coding	PIG9831065	PIG9831065.mrna1	+	1086	1347	PRE1a#SINE/tRNA	1	263
KLB	rna39727	protein_coding	PIG10322451	PIG10322451.mrna1	+	3807	4064	PRE1a#SINE/tRNA	263	1
EREG	rna40515	protein_coding	PIG10443988	PIG10443988.mrna1	+	2966	3227	Pre0_SS#SINE/tRNA	1	260
LOC102161278	gene15670		PIG10955796	PIG10955796.mrna1	+	1	265	PRE1a#SINE/tRNA	2	263
LOC102161278	gene15670		PIG10963545	PIG10963545.mrna1	+	570	833	PRE1a#SINE/tRNA	1	263
LOC102161278	gene15670		PIG11046510	PIG11046510.mrna1	+	116	375	Pre0_SS#SINE/tRNA	1	259
LOC102161278	gene15670		PIG11048125	PIG11048125.mrna1	+	236	500	PRE1a#SINE/tRNA	1	263
LOC102161278	gene15670		PIG11061937	PIG11061937.mrna1	+	23	284	PRE1a#SINE/tRNA	1	263
LOC102161278	gene15670		PIG11092404	PIG11092404.mrna1	+	500	764	PRE1a#SINE/tRNA	1	263
HAUS3	rna39260	protein_coding	PIG11919799	PIG11919799.mrna1	-	3714	3851	PRE1_SS#SINE/tRNA	1	138
HNRNPDL	rna41919	protein_coding	PIG13379247	PIG13379247.mrna1	+	4941	5205	Pre0_SS#SINE/tRNA	1	259
MIR9843	rna41381		PIG13403521	PIG13403521.mrna1	-	2546	2797	Pre0_SS#SINE/tRNA	260	1
LAMTOR3	rna41487	protein_coding	PIG13413296	PIG13413296.mrna1	+	115	377	PRE1a#SINE/tRNA	1	263
SPRY1	rna41123	protein_coding	PIG13868815	PIG13868815.mrna1	-	31	294	PRE1a#SINE/tRNA	263	1
TADA2B	rna39357	protein_coding	PIG13882312	PIG13882312.mrna1	-	29	251	PRE1a#SINE/tRNA	263	34
LOC100620089	rna40018	protein_coding	PIG13989404	PIG13989404.mrna1	-	4260	4519	Pre0_SS#SINE/tRNA	1	260
UTP3	rna40395	protein_coding	PIG14284592	PIG14284592.mrna1	+	1940	2192	Pre0_SS#SINE/tRNA	258	1
DNAJB14	rna41481	protein_coding	PIG14606925	PIG14606925.mrna1	+	2199	2463	PRE1a#SINE/tRNA	263	2
CD38	rna39482	protein_coding	PIG14848193	PIG14848193.mrna1	+	2257	2519	PRE1a#SINE/tRNA	1	263
BBS12	rna41145	protein_coding	PIG19054529	PIG19054529.mrna1	-	46	321	PRE1a#SINE/tRNA	263	1
LOC102159502	rna39931	lncRNA	PIG22498629	PIG22498629.mrna1	-	1784	2041	Pre0_SS#SINE/tRNA	1	260
LOC110262078	rna39736	lncRNA	PIG22511775	PIG22511775.mrna1	-	2039	2301	PRE1a#SINE/tRNA	1	263
LOC110262078	rna39736	lncRNA	PIG22511819	PIG22511819.mrna1	-	2065	2327	PRE1a#SINE/tRNA	1	263
LOC110262078	rna39736	lncRNA	PIG22511962	PIG22511962.mrna1	-	2054	2313	PRE1a#SINE/tRNA	2	263
LOC110262078	rna39736	lncRNA	PIG22512083	PIG22512083.mrna1	-	2065	2331	PRE1a#SINE/tRNA	1	263
DCK	rna40413	protein_coding	PIG2449412	PIG2449412.mrna1	+	1238	1362	Pre0_SS#SINE/tRNA	1	128
DCK	rna40413	protein_coding	PIG2449412	PIG2449412.mrna1	+	4730	4985	Pre0_SS#SINE/tRNA	1	257
PLAC8	rna41811	protein_coding	PIG3040747	PIG3040747.mrna1	+	194	446	PRE1_SS#SINE/tRNA	255	1
GAR1	rna41321	protein_coding	PIG3342808	PIG3342808.mrna1	-	1372	1604	PRE1_SS#SINE/tRNA	1	237
LOC102160517	rna41459	lncRNA	PIG3585039	PIG3585039.mrna1	-	3904	4166	PRE1a#SINE/tRNA	263	1
LOC102161278	gene15670		PIG445930	PIG445930.mrna1	+	602	865	PRE1a#SINE/tRNA	1	263
LOC110262112	gene15204		PIG4878289	PIG4878289.mrna1	-	3775	4037	PRE1_SS#SINE/tRNA	1	252
LOC102161278	gene15670		PIG701853	PIG701853.mrna1	+	162	403	Pre0_SS#SINE/tRNA	1	246
LOC102161278	gene15670		PIG706410	PIG706410.mrna1	+	270	535	PRE1a#SINE/tRNA	1	263
C8H4orf46	rna40122	protein_coding	PIG7300546	PIG7300546.mrna1	-	915	1170	PRE1a#SINE/tRNA	1	263
CHIC2	rna40002	protein_coding	PIG7865240	PIG7865240.mrna1	-	1347	1609	PRE1a#SINE/tRNA	1	263
SIAE	rna44043	protein_coding	PIG10016711	PIG10016711.mrna1	-	2337	2597	Pre0_SS#SINE/tRNA	1	258
IRF6	rna46386	protein_coding	PIG10185256	PIG10185256.mrna1	+	4287	4521	PRE1a#SINE/tRNA	1	238
DLAT	rna43405	protein_coding	PIG10239954	PIG10239954.mrna1	+	2970	3229	Pre0_SS#SINE/tRNA	1	260
TAF1D	rna43022	protein_coding	PIG10368140	PIG10368140.mrna1	-	1826	2091	PRE1a#SINE/tRNA	1	263
RBM7	rna43541	protein_coding	PIG10405562	PIG10405562.mrna1	+	2373	2544	PRE1a#SINE/tRNA	27	204
FAM118B	rna44154	protein_coding	PIG10567678	PIG10567678.mrna1	+	1723	1979	Pre0_SS#SINE/tRNA	3	259
LOC100739518	gene15823		PIG11128396	PIG11128396.mrna1	-	2769	2987	PRE1_SS#SINE/tRNA	42	257
LOC100739518	gene15823		PIG11128396	PIG11128396.mrna1	-	876	961	PRE1_SS#SINE/tRNA	146	231
LOC102158125	id557272		PIG11434203	PIG11434203.mrna1	-	12	176	PRE1_SS#SINE/tRNA	165	1
CCDC82	rna43120	protein_coding	PIG11452088	PIG11452088.mrna1	-	3172	3316	PRE1_SS#SINE/tRNA	13	158
LOC102158002	id557243		PIG11644608	PIG11644608.mrna1	-	565	823	Pre0_SS#SINE/tRNA	259	1
VPS50	rna44804	protein_coding	PIG11748048	PIG11748048.mrna1	+	5294	5506	PRE1a#SINE/tRNA	1	223
RPS25	rna43726	protein_coding	PIG11779975	PIG11779975.mrna1	-	3117	3353	PRE1_SS#SINE/tRNA	1	238
UBE4A	rna43657	protein_coding	PIG11862297	PIG11862297.mrna1	+	409	670	PRE1a#SINE/tRNA	263	1
LOC102158002	id557243		PIG11896621	PIG11896621.mrna1	-	1701	1956	Pre0_SS#SINE/tRNA	259	1
LOC102158002	id557243		PIG11909641	PIG11909641.mrna1	-	1777	2035	Pre0_SS#SINE/tRNA	260	1
TAF1D	rna43020	protein_coding	PIG12001820	PIG12001820.mrna1	-	2164	2436	PRE1a#SINE/tRNA	1	263
RRP8	rna42144	protein_coding	PIG12332521	PIG12332521.mrna1	+	6160	6414	PRE1_SS#SINE/tRNA	1	258
GATAD1	rna44767	protein_coding	PIG12548561	PIG12548561.mrna1	+	1249	1496	Pre0_SS#SINE/tRNA	250	1
MIR326	rna42627		PIG12742124	PIG12742124.mrna1	-	1452	1713	PRE1a#SINE/tRNA	263	1
MIR326	rna42627		PIG12742124	PIG12742124.mrna1	-	3444	3697	PRE1a#SINE/tRNA	1	256
MIR326	rna42627		PIG12742124	PIG12742124.mrna1	-	4921	5169	PRE1a#SINE/tRNA	254	1
MIR326	rna42627		PIG12742124	PIG12742124.mrna1	-	88	327	PRE1a#SINE/tRNA	245	1
TAF1D	rna43029	protein_coding	PIG12998395	PIG12998395.mrna1	-	748	1020	PRE1a#SINE/tRNA	263	1
LOC110255375	gene16072		PIG13003235	PIG13003235.mrna1	-	39	301	PRE1a#SINE/tRNA	263	1
GTPBP10	rna44701	protein_coding	PIG13035989	PIG13035989.mrna1	+	2831	3100	PRE1a#SINE/tRNA	1	263
LOC102159135	gene16969		PIG13159708	PIG13159708.mrna1	+	1946	2203	PRE1a#SINE/tRNA	263	1
LOC102159135	gene16969		PIG13159708	PIG13159708.mrna1	+	26	281	PRE1a#SINE/tRNA	263	1
SOAT1	rna45969	protein_coding	PIG13312113	PIG13312113.mrna1	+	959	1086	PRE1_SS#SINE/tRNA	1	135
LOC100623787	gene16948		PIG13398379	PIG13398379.mrna1	+	2585	2852	PRE1a#SINE/tRNA	1	263
CLNS1A	rna42726	protein_coding	PIG13585819	PIG13585819.mrna1	-	75	340	PRE1_SS#SINE/tRNA	258	1
FAM237A	rna44699	protein_coding	PIG13641087	PIG13641087.mrna2	-	203	382	Pre0_SS#SINE/tRNA	259	72
LOC110255375	gene16072		PIG13919513	PIG13919513.mrna1	-	41	303	PRE1a#SINE/tRNA	263	1
LOC106504800	rna42578	lncRNA	PIG14392015	PIG14392015.mrna1	+	2226	2482	PRE1a#SINE/tRNA	261	1
FAM118B	rna44155	protein_coding	PIG1449993	PIG1449993.mrna1	+	1717	1973	Pre0_SS#SINE/tRNA	3	259
LOC100511275	rna46011	protein_coding	PIG15106975	PIG15106975.mrna1	+	1710	1973	PRE1a#SINE/tRNA	263	1
TMEM126A	rna42823	protein_coding	PIG1843265	PIG1843265.mrna2	+	227	484	PRE1_SS#SINE/tRNA	258	1
HBP1	rna45553	protein_coding	PIG1938779	PIG1938779.mrna1	+	805	1053	Pre0_SS#SINE/tRNA	251	1
LOC102162715	rna42669	protein_coding	PIG2098742	PIG2098742.mrna1	+	5661	5906	PRE1a#SINE/tRNA	21	263
LOC102158002	id557243		PIG2186046	PIG2186046.mrna1	-	989	1236	Pre0_SS#SINE/tRNA	259	15
LOC100623787	gene16948		PIG221096	PIG221096.mrna1	+	1898	2162	PRE1a#SINE/tRNA	1	263
LOC100623787	gene16948		PIG221096	PIG221096.mrna1	+	942	1203	PRE1a#SINE/tRNA	1	263
LOC102158002	id557243		PIG2280223	PIG2280223.mrna1	-	1854	2116	Pre0_SS#SINE/tRNA	260	1
TMEM106B	rna45001	protein_coding	PIG2448741	PIG2448741.mrna1	+	2885	3139	Pre0_SS#SINE/tRNA	255	1
ESAM	rna44060	protein_coding	PIG2588776	PIG2588776.mrna1	-	1895	2139	PRE1_SS#SINE/tRNA	1	255
PHF14	rna44995	protein_coding	PIG2723765	PIG2723765.mrna1	+	1158	1419	PRE1_SS#SINE/tRNA	1	258
FMO2	rna44367	protein_coding	PIG29464011	PIG29464011.mrna1	+	71	337	PRE1_SS#SINE/tRNA	258	1
FAM118B	rna44155	protein_coding	PIG30325244	PIG30325244.mrna1	+	1743	1995	Pre0_SS#SINE/tRNA	5	260
LOC102167692	rna45429	lncRNA	PIG4068618	PIG4068618.mrna1	+	2365	2626	PRE1a#SINE/tRNA	1	263
C9H11orf1	rna43398	protein_coding	PIG4864536	PIG4864536.mrna1	+	2334	2594	PRE1a#SINE/tRNA	1	263
MIR326	rna42627		PIG5008860	PIG5008860.mrna1	-	1504	1759	Pre0_SS#SINE/tRNA	258	3
RINT1	rna45506	protein_coding	PIG5015757	PIG5015757.mrna1	+	4989	5244	PRE1_SS#SINE/tRNA	258	1
GRIA4	rna43203	protein_coding	PIG5034426	PIG5034426.mrna1	+	42	302	PRE1a#SINE/tRNA	263	1
TMEM126A	rna42828	protein_coding	PIG565327	PIG565327.mrna1	+	232	488	PRE1_SS#SINE/tRNA	258	1
LOC106504800	rna42577	lncRNA	PIG5856764	PIG5856764.mrna1	+	1865	2129	PRE1a#SINE/tRNA	263	1
ZC3H11A	rna44399	protein_coding	PIG7065093	PIG7065093.mrna1	+	33	287	PRE1a#SINE/tRNA	263	3
MRPS14	rna45850	protein_coding	PIG7110214	PIG7110214.mrna1	-	763	1022	Pre0_SS#SINE/tRNA	1	260
TMEM183A	rna45700	protein_coding	PIG7136908	PIG7136908.mrna1	+	609	858	PRE1_SS#SINE/tRNA	252	1
TMEM106B	rna45002	protein_coding	PIG7607123	PIG7607123.mrna2	+	2860	3112	Pre0_SS#SINE/tRNA	255	1
LOC110255408	rna42778	lncRNA	PIG798843	PIG798843.mrna1	+	4856	5074	PRE1_SS#SINE/tRNA	1	223
LOC110255408	rna42778	lncRNA	PIG798843	PIG798843.mrna1	+	60	317	PRE1_SS#SINE/tRNA	258	1
GTPBP10	rna44704	protein_coding	PIG8905855	PIG8905855.mrna1	+	45	306	PRE1a#SINE/tRNA	263	1
CD3G	rna43656	protein_coding	PIG8935978	PIG8935978.mrna1	+	1015	1268	PRE1a#SINE/tRNA	1	261
LOC100521853	gene16335		PIG9424126	PIG9424126.mrna1	+	3095	3350	PRE1_SS#SINE/tRNA	258	1
SIAE	rna44045	protein_coding	PIG9908654	PIG9908654.mrna1	-	2399	2659	Pre0_SS#SINE/tRNA	1	258
LIPT2	rna42583	protein_coding	PIG9950925	PIG9950925.mrna1	-	1151	1412	Pre0_SS#SINE/tRNA	1	260
ADH4	rna75267	protein_coding	PIG1052654	PIG1052654.mrna1	-	3490	3752	PRE1a#SINE/tRNA	1	263
ADH4	rna75267	protein_coding	PIG10947866	PIG10947866.mrna1	-	4161	4429	PRE1a#SINE/tRNA	1	263
ADH4	rna75267	protein_coding	PIG10964755	PIG10964755.mrna1	-	4153	4421	PRE1a#SINE/tRNA	1	263
ADH4	rna75267	protein_coding	PIG10971640	PIG10971640.mrna1	-	4407	4672	PRE1a#SINE/tRNA	1	263
ADH4	rna75267	protein_coding	PIG10997170	PIG10997170.mrna1	-	4240	4508	PRE1a#SINE/tRNA	1	263
ADH4	rna75267	protein_coding	PIG11023690	PIG11023690.mrna1	-	2773	3041	PRE1a#SINE/tRNA	1	263
ADH4	rna75267	protein_coding	PIG11082089	PIG11082089.mrna1	-	3805	4073	PRE1a#SINE/tRNA	1	263
ADH4	rna75267	protein_coding	PIG11117708	PIG11117708.mrna1	-	1501	1769	PRE1a#SINE/tRNA	1	263
ADH4	rna75267	protein_coding	PIG11151000	PIG11151000.mrna1	-	2377	2646	PRE1a#SINE/tRNA	1	263
RBMX	rna75700	protein_coding	PIG11467448	PIG11467448.mrna1	-	3770	4003	PRE1a#SINE/tRNA	2	260
ADH4	rna75267	protein_coding	PIG12166115	PIG12166115.mrna1	-	720	981	PRE1a#SINE/tRNA	1	263
ADH4	rna75267	protein_coding	PIG12388056	PIG12388056.mrna1	-	697	960	PRE1a#SINE/tRNA	1	263
ADH4	rna75267	protein_coding	PIG12414957	PIG12414957.mrna1	-	1519	1779	PRE1a#SINE/tRNA	1	263
ADH4	rna75267	protein_coding	PIG12448073	PIG12448073.mrna1	-	3	257	PRE1a#SINE/tRNA	14	263
ADH4	rna75267	protein_coding	PIG12524744	PIG12524744.mrna1	-	296	558	PRE1a#SINE/tRNA	1	263
ADH4	rna75267	protein_coding	PIG12553746	PIG12553746.mrna1	-	1542	1805	PRE1a#SINE/tRNA	1	263
ADH4	rna75267	protein_coding	PIG12816760	PIG12816760.mrna1	-	1131	1399	PRE1a#SINE/tRNA	1	263
CTPS2	rna73465	protein_coding	PIG12869789	PIG12869789.mrna1	-	71	326	PRE1_SS#SINE/tRNA	258	1
LAMP2	rna75268	protein_coding	PIG12915746	PIG12915746.mrna1	-	3368	3627	PRE1a#SINE/tRNA	263	1
LAMP2	rna75268	protein_coding	PIG12915746	PIG12915746.mrna1	-	6111	6379	PRE1a#SINE/tRNA	1	263
PDZD11	rna74444	protein_coding	PIG12961579	PIG12961579.mrna1	-	165	422	PRE1_SS#SINE/tRNA	1	258
ADH4	rna75267	protein_coding	PIG12997404	PIG12997404.mrna1	-	3459	3727	PRE1a#SINE/tRNA	1	263
ADH4	rna75267	protein_coding	PIG13163741	PIG13163741.mrna1	-	1691	1952	PRE1a#SINE/tRNA	1	263
TRNAE-UUC	rna74591		PIG13212288	PIG13212288.mrna1	-	2816	3077	PRE1_SS#SINE/tRNA	255	1
TRNAE-UUC	rna74591		PIG13422779	PIG13422779.mrna1	-	4107	4362	PRE1_SS#SINE/tRNA	255	1
LOC100621626	rna73431	protein_coding	PIG13512924	PIG13512924.mrna1	+	1028	1291	PRE1a#SINE/tRNA	263	1
MORF4L2	rna74937	protein_coding	PIG13526906	PIG13526906.mrna1	-	2499	2766	PRE1a#SINE/tRNA	1	263
ACOT9	rna73629	protein_coding	PIG13684109	PIG13684109.mrna1	-	31	292	PRE1a#SINE/tRNA	263	1
TRNAE-UUC	rna74591		PIG13735010	PIG13735010.mrna1	-	1460	1714	PRE1_SS#SINE/tRNA	255	1
ADH4	rna75267	protein_coding	PIG14038955	PIG14038955.mrna1	-	3744	4008	PRE1a#SINE/tRNA	1	263
ADH4	rna75267	protein_coding	PIG14237024	PIG14237024.mrna1	-	4	229	PRE1a#SINE/tRNA	35	263
ADH4	rna75267	protein_coding	PIG15057669	PIG15057669.mrna1	-	3737	4005	PRE1a#SINE/tRNA	1	263
LOC110257725	gene27140		PIG16256236	PIG16256236.mrna1	-	3176	3435	Pre0_SS#SINE/tRNA	1	260
LOC110257725	gene27140		PIG16256504	PIG16256504.mrna2	-	3170	3431	Pre0_SS#SINE/tRNA	1	259
LOC110257725	gene27140		PIG16256504	PIG16256504.mrna2	-	35	198	Pre0_SS#SINE/tRNA	160	1
NDP	rna73872	protein_coding	PIG17214411	PIG17214411.mrna2	-	3937	4207	PRE1a#SINE/tRNA	1	263
KLHL4	rna74695	protein_coding	PIG17469630	PIG17469630.mrna1	+	2643	2900	Pre0_SS#SINE/tRNA	1	256
KLHL4	rna74695	protein_coding	PIG17469696	PIG17469696.mrna1	+	309	578	PRE1a#SINE/tRNA	263	2
TRNAE-UUC	rna74591		PIG21187826	PIG21187826.mrna1	-	1611	1842	PRE1_SS#SINE/tRNA	250	12
SPIN3	rna74322	protein_coding	PIG2153889	PIG2153889.mrna1	-	3106	3372	PRE1a#SINE/tRNA	1	263
ADH4	rna75267	protein_coding	PIG2479766	PIG2479766.mrna1	-	2413	2679	PRE1a#SINE/tRNA	1	263
ADH4	rna75267	protein_coding	PIG248324	PIG248324.mrna1	-	1128	1394	PRE1a#SINE/tRNA	1	263
MBTPS2	rna73606	protein_coding	PIG2770630	PIG2770630.mrna1	+	6242	6501	Pre0_SS#SINE/tRNA	258	1
TAF9B	rna74598	protein_coding	PIG3266023	PIG3266023.mrna1	-	1517	1779	PRE1a#SINE/tRNA	1	263
ADH4	rna75267	protein_coding	PIG3464229	PIG3464229.mrna1	-	1101	1369	PRE1a#SINE/tRNA	1	263
ADH4	rna75267	protein_coding	PIG3810818	PIG3810818.mrna1	-	1212	1469	PRE1a#SINE/tRNA	263	1
ADH4	rna75267	protein_coding	PIG3810818	PIG3810818.mrna1	-	3959	4223	PRE1a#SINE/tRNA	1	263
ADH4	rna75267	protein_coding	PIG3813611	PIG3813611.mrna1	-	3736	4002	PRE1a#SINE/tRNA	1	263
ADH4	rna75267	protein_coding	PIG3813611	PIG3813611.mrna1	-	989	1246	PRE1a#SINE/tRNA	263	1
ADH4	rna75267	protein_coding	PIG3839904	PIG3839904.mrna1	-	4145	4405	PRE1a#SINE/tRNA	1	263
MIR9859	rna73893		PIG3917987	PIG3917987.mrna1	+	35	299	PRE1a#SINE/tRNA	263	2
ADH4	rna75267	protein_coding	PIG3966899	PIG3966899.mrna1	-	733	1004	PRE1a#SINE/tRNA	1	263
ADH4	rna75267	protein_coding	PIG4048344	PIG4048344.mrna1	-	1547	1815	PRE1a#SINE/tRNA	1	263
ADH4	rna75267	protein_coding	PIG408758	PIG408758.mrna1	-	4173	4438	PRE1a#SINE/tRNA	1	263
ADH4	rna75267	protein_coding	PIG4141094	PIG4141094.mrna1	-	33	283	PRE1a#SINE/tRNA	18	263
ADH4	rna75267	protein_coding	PIG448753	PIG448753.mrna1	-	4186	4456	PRE1a#SINE/tRNA	1	263
ADH4	rna75267	protein_coding	PIG4535914	PIG4535914.mrna1	-	732	1000	PRE1a#SINE/tRNA	1	263
SPIN3	rna74321	protein_coding	PIG4971115	PIG4971115.mrna1	-	2727	2982	Pre0_SS#SINE/tRNA	259	1
ZDHHC15	rna74569	protein_coding	PIG751822	PIG751822.mrna1	-	863	1123	PRE1a#SINE/tRNA	263	1
ADH4	rna75267	protein_coding	PIG7575947	PIG7575947.mrna1	-	963	1242	PRE1a#SINE/tRNA	1	263
LAS1L	rna74378	protein_coding	PIG7862785	PIG7862785.mrna1	-	453	715	PRE1a#SINE/tRNA	1	263
ADH4	rna75267	protein_coding	PIG804068	PIG804068.mrna1	-	1188	1440	PRE1a#SINE/tRNA	6	263
CXH4orf3	rna73428	protein_coding	PIG8894173	PIG8894173.mrna1	-	44	307	PRE1a#SINE/tRNA	263	1
LOC100517444	gene27772		PIG8926454	PIG8926454.mrna1	-	114	387	PRE1a#SINE/tRNA	263	2
ZDHHC15	rna74571	protein_coding	PIG9084844	PIG9084844.mrna1	-	4961	5221	PRE1a#SINE/tRNA	1	263
ADH4	rna75267	protein_coding	PIG938829	PIG938829.mrna1	-	1526	1794	PRE1a#SINE/tRNA	1	263
TRNAE-UUC	rna74591		PIG9652307	PIG9652307.mrna1	-	1002	1256	PRE1_SS#SINE/tRNA	255	1
TRNAE-UUC	rna74591		PIG9702483	PIG9702483.mrna1	-	1441	1695	PRE1_SS#SINE/tRNA	255	1
ZNF311	rna76376	protein_coding	PIG10111657	PIG10111657.mrna1	+	39	296	Pre0_SS#SINE/tRNA	259	1
LOC102163687	rna76393	lncRNA	PIG3683113	PIG3683113.mrna1	+	3451	3703	Pre0_SS#SINE/tRNA	258	1
ARHGAP17	rna76848	protein_coding	PIG14629797	PIG14629797.mrna2	+	5050	5302	Pre0_SS#SINE/tRNA	1	260
LOC110258167	rna76902	protein_coding	PIG14010142	PIG14010142.mrna1	+	2141	2398	Pre0_SS#SINE/tRNA	258	1
LOC100514059	rna77043	protein_coding	PIG14155768	PIG14155768.mrna1	+	2258	2525	Pre0_SS#SINE/tRNA	260	1
LOC100514059	rna77043	protein_coding	PIG14156601	PIG14156601.mrna1	+	4150	4414	PRE1a#SINE/tRNA	263	1
MOK	rna77170	protein_coding	PIG13395832	PIG13395832.mrna2	-	492	699	PRE1_SS#SINE/tRNA	1	209
LOC110258528	gene29142		PIG14165312	PIG14165312.mrna1	-	4594	4856	PRE1a#SINE/tRNA	1	263
LOC110258631	rna77757	protein_coding	PIG2866483	PIG2866483.mrna1	-	3068	3328	Pre0_SS#SINE/tRNA	1	260
LOC110258722	rna77875	protein_coding	PIG13260263	PIG13260263.mrna1	+	4668	4915	PRE1a#SINE/tRNA	1	263
LOC100739250	gene30101		PIG13920591	PIG13920591.mrna1	+	5865	6016	Pre0_SS#SINE/tRNA	108	260
LOC100739250	gene30101		PIG13920591	PIG13920591.mrna1	+	6952	7207	Pre0_SS#SINE/tRNA	1	260

## Sheet: Supplementary Data 5
Functional regions affected by SINE in four transcript categories
	5UTR	CDS	3UTR
Perfectly matched	12	5	75
Novel AS	496	126	912
Intron	369	98	412
Exon-covered	979	241	1183

## Sheet: Supplementary Data 6
Relationship between 13,872 PCGs and 40 modules
Gene name	Module ID
AAAS	ME1
AAGAB	ME1
AAR2	ME1
AARS	ME1
AARS2	ME1
AARSD1	ME1
AATF	ME1
ABCB6	ME1
ABCB7	ME1
ABCC4	ME1
ABCE1	ME1
ABHD10	ME1
ABHD13	ME1
ABHD18	ME1
ABRAXAS1	ME1
ABT1	ME1
ACAD9	ME1
ACAT2	ME1
ACER3	ME1
ACOT9	ME1
ACP1	ME1
ACSL6	ME1
ACTL6A	ME1
ACTR10	ME1
ACTR3	ME1
ACTR5	ME1
ACTR6	ME1
ACTR8	ME1
ADH5	ME1
ADK	ME1
ADPRHL2	ME1
ADPRM	ME1
ADSL	ME1
ADSS	ME1
AEN	ME1
AGA	ME1
AGK	ME1
AGPAT5	ME1
AHCY	ME1
AIMP1	ME1
AIMP2	ME1
AK2	ME1
AK4	ME1
AK6	ME1
ALDH7A1	ME1
ALG10	ME1
ALG11	ME1
ALG3	ME1
ALG5	ME1
ALG6	ME1
ALKBH1	ME1
ALKBH8	ME1
AMT	ME1
AMY2	ME1
ANAPC10	ME1
ANAPC15	ME1
ANAPC5	ME1
ANAPC7	ME1
ANKMY2	ME1
ANP32B	ME1
ANP32E	ME1
ANXA2	ME1
AP1G2	ME1
AP1M2	ME1
AP2M1	ME1
AP3S1	ME1
AP5M1	ME1
APEH	ME1
APEX1	ME1
API5	ME1
APOO	ME1
APOOL	ME1
APOPT1	ME1
APRT	ME1
AQP3	ME1
ARCN1	ME1
ARF1	ME1
ARF4	ME1
ARFIP2	ME1
ARG2	ME1
ARHGAP8	ME1
ARL6IP6	ME1
ARL8B	ME1
ARMT1	ME1
ARPC1A	ME1
ARPC5L	ME1
ASB3	ME1
ASNA1	ME1
ASZ1	ME1
ATF1	ME1
ATG101	ME1
ATG3	ME1
ATG5	ME1
ATIC	ME1
ATL2	ME1
ATP11C	ME1
ATP1B3	ME1
ATP5C1	ME1
ATP5F1	ME1
ATP6AP2	ME1
ATP6V0B	ME1
ATP6V0D2	ME1
ATP6V1B2	ME1
ATP6V1C1	ME1
ATP6V1D	ME1
ATP6V1E1	ME1
ATPAF2	ME1
ATRIP	ME1
AUH	ME1
AUP1	ME1
AURKAIP1	ME1
AURKB	ME1
AZIN1	ME1
B4GALT3	ME1
BAD	ME1
BANF1	ME1
BBX	ME1
BCAP31	ME1
BCAS2	ME1
BCAT1	ME1
BCCIP	ME1
BCDIN3D	ME1
BCKDK	ME1
BCS1L	ME1
BEX4	ME1
BLM	ME1
BLMH	ME1
BLOC1S2	ME1
BMS1	ME1
BNIP1	ME1
BRCC3	ME1
BTBD10	ME1
BTF3L4	ME1
BTG3	ME1
BTRC	ME1
BUB3	ME1
BUD31	ME1
BYSL	ME1
BZW1	ME1
BZW2	ME1
C10H9orf64	ME1
C10H9orf72	ME1
C12H17orf75	ME1
C14H12orf43	ME1
C14H12orf49	ME1
C14H1orf131	ME1
C16H5orf22	ME1
C16H5orf51	ME1
C17H20orf24	ME1
C1D	ME1
C1GALT1	ME1
C1GALT1C1	ME1
C1H14orf166	ME1
C1H6orf120	ME1
C1H6orf203	ME1
C1QBP	ME1
C2H19orf60	ME1
C3H16orf59	ME1
C3H16orf91	ME1
C4H1orf112	ME1
C4H1orf52	ME1
C4H8orf59	ME1
C5H12orf10	ME1
C5H12orf29	ME1
C5H12orf45	ME1
C6H16orf70	ME1
C7H14orf1	ME1
C7H6orf89	ME1
C9H11orf54	ME1
C9H1orf27	ME1
CAAP1	ME1
CACYBP	ME1
CALM1	ME1
CALM2	ME1
CAND1	ME1
CANX	ME1
CAPZA2	ME1
CARMIL1	ME1
CARS	ME1
CBR4	ME1
CBX5	ME1
CCAR1	ME1
CCDC12	ME1
CCDC127	ME1
CCDC134	ME1
CCDC28A	ME1
CCDC47	ME1
CCDC51	ME1
CCDC58	ME1
CCDC59	ME1
CCDC68	ME1
CCDC77	ME1
CCDC86	ME1
CCNA2	ME1
CCNB1	ME1
CCNC	ME1
CCNE2	ME1
CCNH	ME1
CCT2	ME1
CCT3	ME1
CCT4	ME1
CCT5	ME1
CCT6A	ME1
CCT7	ME1
CCT8	ME1
CD3EAP	ME1
CD9	ME1
CDA	ME1
CDC123	ME1
CDC16	ME1
CDC20	ME1
CDC23	ME1
CDC25C	ME1
CDC37	ME1
CDC45	ME1
CDK1	ME1
CDK2	ME1
CDK4	ME1
CDK7	ME1
CDKN2AIPNL	ME1
CEBPZ	ME1
CENPI	ME1
CENPL	ME1
CENPM	ME1
CENPN	ME1
CENPT	ME1
CEPT1	ME1
CERS5	ME1
CFAP20	ME1
CFDP1	ME1
CGRRF1	ME1
CHAC1	ME1
CHAF1B	ME1
CHCHD1	ME1
CHCHD2	ME1
CHCHD4	ME1
CHEK2	ME1
CHMP2A	ME1
CHORDC1	ME1
CHTOP	ME1
CIAPIN1	ME1
CISD2	ME1
CKB	ME1
CLCN5	ME1
CLDN6	ME1
CLDN7	ME1
CLDN8	ME1
CLIC4	ME1
CLK3	ME1
CLNS1A	ME1
CLP1	ME1
CLPP	ME1
CMSS1	ME1
CNBP	ME1
CNEP1R1	ME1
CNIH1	ME1
CNIH4	ME1
CNN3	ME1
CNOT10	ME1
CNOT2	ME1
CNOT9	ME1
CNPY2	ME1
COG2	ME1
COMMD2	ME1
COMMD5	ME1
COMMD9	ME1
COPB1	ME1
COPB2	ME1
COPE	ME1
COPG1	ME1
COPS4	ME1
COPS5	ME1
COPS6	ME1
COPS7A	ME1
COPZ1	ME1
COQ5	ME1
COQ6	ME1
COQ7	ME1
CORO1C	ME1
COX6A1	ME1
CPNE1	ME1
CPNE3	ME1
CPPED1	ME1
CPSF3	ME1
CPSF6	ME1
CREB3	ME1
CRIPT	ME1
CRNKL1	ME1
CS	ME1
CSE1L	ME1
CSNK2A1	ME1
CSRP2	ME1
CSTF2	ME1
CSTF3	ME1
CT55	ME1
CTBP2	ME1
CTPS1	ME1
CTU2	ME1
CUL1	ME1
CUL2	ME1
CWC27	ME1
CWF19L1	ME1
CWF19L2	ME1
CXADR	ME1
CYP20A1	ME1
CYP2R1	ME1
DAB2	ME1
DAD1	ME1
DAP3	ME1
DARS	ME1
DARS2	ME1
DBR1	ME1
DCAF13	ME1
DCK	ME1
DCLRE1B	ME1
DCLRE1C	ME1
DCP1A	ME1
DCPS	ME1
DCTD	ME1
DCTN5	ME1
DCTN6	ME1
DCUN1D5	ME1
DDOST	ME1
DDX1	ME1
DDX10	ME1
DDX18	ME1
DDX19A	ME1
DDX27	ME1
DDX39A	ME1
DDX39B	ME1
DDX47	ME1
DDX49	ME1
DDX5	ME1
DDX52	ME1
DDX55	ME1
DDX56	ME1
DEGS1	ME1
DENR	ME1
DEPDC1B	ME1
DERA	ME1
DERL1	ME1
DERL2	ME1
DHFR	ME1
DHODH	ME1
DHX15	ME1
DHX29	ME1
DHX37	ME1
DIEXF	ME1
DIMT1	ME1
DIS3	ME1
DIS3L	ME1
DKC1	ME1
DLAT	ME1
DLD	ME1
DNA2	ME1
DNAAF2	ME1
DNAJA3	ME1
DNAJB1	ME1
DNAJB11	ME1
DNAJC10	ME1
DNAJC11	ME1
DNAJC19	ME1
DNAJC2	ME1
DNAJC24	ME1
DNM1L	ME1
DNMT3A	ME1
DOHH	ME1
DOLK	ME1
DOLPP1	ME1
DPAGT1	ME1
DPF2	ME1
DPH1	ME1
DPH2	ME1
DPH5	ME1
DPH6	ME1
DPM1	ME1
DPP3	ME1
DPPA2	ME1
DPY19L4	ME1
DRAM2	ME1
DRG1	ME1
DRG2	ME1
DSC3	ME1
DTD1	ME1
DTYMK	ME1
DUS3L	ME1
DUS4L	ME1
DUSP11	ME1
DUSP12	ME1
DUSP14	ME1
DXO	ME1
DYNC1LI1	ME1
EARS2	ME1
EBNA1BP2	ME1
ECD	ME1
EDC3	ME1
EED	ME1
EEF1AKMT2	ME1
EEF1E1	ME1
EEFSEC	ME1
EFL1	ME1
EFTUD2	ME1
EI24	ME1
EIF1	ME1
EIF1AD	ME1
EIF1AX	ME1
EIF1B	ME1
EIF2A	ME1
EIF2B1	ME1
EIF2B2	ME1
EIF2B3	ME1
EIF2B5	ME1
EIF2S1	ME1
EIF2S2	ME1
EIF2S3	ME1
EIF3A	ME1
EIF3I	ME1
EIF3L	ME1
EIF3M	ME1
EIF4A1	ME1
EIF4A3	ME1
EIF4E2	ME1
EIF4G2	ME1
EIF5	ME1
EIF5A	ME1
EIF6	ME1
ELAC1	ME1
ELMOD2	ME1
ELOC	ME1
ELOVL1	ME1
ELP2	ME1
ELP4	ME1
ELP6	ME1
EMC4	ME1
EMC8	ME1
EMG1	ME1
ENTPD4	ME1
EPRS	ME1
ERAL1	ME1
ERCC6L	ME1
ERCC8	ME1
ERH	ME1
ERI2	ME1
ERP44	ME1
ETF1	ME1
ETV1	ME1
EWSR1	ME1
EXO5	ME1
EXOC5	ME1
EXOSC10	ME1
EXOSC2	ME1
EXOSC4	ME1
EXOSC5	ME1
EXOSC7	ME1
EXOSC8	ME1
EXOSC9	ME1
F11R	ME1
F2R	ME1
F2RL1	ME1
FABP3	ME1
FAF2	ME1
FAM118B	ME1
FAM136A	ME1
FAM151A	ME1
FAM173A	ME1
FAM173B	ME1
FAM210A	ME1
FAM3C	ME1
FAM45A	ME1
FAM60A	ME1
FAM83B	ME1
FAM96A	ME1
FAM96B	ME1
FARS2	ME1
FARSA	ME1
FASTKD1	ME1
FASTKD2	ME1
FASTKD3	ME1
FASTKD5	ME1
FBLIM1	ME1
FBXO22	ME1
FBXO4	ME1
FCF1	ME1
FDPS	ME1
FEN1	ME1
FH	ME1
FIBP	ME1
FIGNL1	ME1
FLAD1	ME1
FLRT3	ME1
FNTA	ME1
FOLH1B	ME1
FRG1	ME1
FRS2	ME1
FTSJ1	ME1
FTSJ3	ME1
FUCA1	ME1
FXN	ME1
G2E3	ME1
G3BP1	ME1
G3BP2	ME1
GABPA	ME1
GABPB1	ME1
GADD45GIP1	ME1
GALC	ME1
GALE	ME1
GALT	ME1
GAPVD1	ME1
GAR1	ME1
GART	ME1
GAS2L3	ME1
GATB	ME1
GCSH	ME1
GDAP2	ME1
GEMIN2	ME1
GEMIN5	ME1
GEN1	ME1
GFM1	ME1
GFM2	ME1
GHITM	ME1
GINS1	ME1
GINS4	ME1
GJB3	ME1
GLA	ME1
GLDC	ME1
GLO1	ME1
GLOD4	ME1
GLRX	ME1
GLRX3	ME1
GNAI3	ME1
GNG10	ME1
GNL3	ME1
GNL3L	ME1
GNPDA2	ME1
GNPNAT1	ME1
GNPTG	ME1
GOLGA7	ME1
GORASP2	ME1
GOSR2	ME1
GPALPP1	ME1
GPATCH4	ME1
GPCPD1	ME1
GPD1L	ME1
GPD2	ME1
GPKOW	ME1
GPN1	ME1
GPN3	ME1
GPR108	ME1
GRPEL1	ME1
GRWD1	ME1
GSPT1	ME1
GSS	ME1
GTF2A1	ME1
GTF2B	ME1
GTF2F2	ME1
GTF2H2	ME1
GTF2H3	ME1
GTF2H4	ME1
GTF2I	ME1
GTF3A	ME1
GTF3C6	ME1
GTPBP10	ME1
GTPBP4	ME1
GTPBP8	ME1
GUF1	ME1
GUK1	ME1
H2AFZ	ME1
HACD2	ME1
HACD3	ME1
HARS	ME1
HAT1	ME1
HAUS2	ME1
HAUS3	ME1
HAUS7	ME1
HBP1	ME1
HBS1L	ME1
HDAC1	ME1
HDAC2	ME1
HDAC3	ME1
HDAC8	ME1
HDDC2	ME1
HELLS	ME1
HENMT1	ME1
HGH1	ME1
HHIP	ME1
HIGD1A	ME1
HINFP	ME1
HLCS	ME1
HMBS	ME1
HMGB1	ME1
HMGB3	ME1
HNRNPA1	ME1
HNRNPF	ME1
HNRNPH2	ME1
HNRNPH3	ME1
HNRNPR	ME1
HPDL	ME1
HPRT1	ME1
HSCB	ME1
HSP90AB1	ME1
HSP90B1	ME1
HSPA14	ME1
HSPA4	ME1
HSPA5	ME1
HSPA8	ME1
HSPA9	ME1
HSPBP1	ME1
HSPD1	ME1
HSPE1	ME1
HSPH1	ME1
HTRA2	ME1
IAH1	ME1
IARS	ME1
IBTK	ME1
ID1	ME1
IDH1	ME1
IDNK	ME1
IFRD1	ME1
IFRD2	ME1
IGBP1	ME1
IGF2BP1	ME1
ILF2	ME1
ILF3	ME1
IMP4	ME1
IMPA1	ME1
INSIG2	ME1
INTS11	ME1
INTS13	ME1
INTS2	ME1
INTS4	ME1
INTS7	ME1
INTS8	ME1
INTS9	ME1
IPPK	ME1
ISCA2	ME1
ITFG2	ME1
ITGB1BP1	ME1
ITPA	ME1
JADE1	ME1
JAGN1	ME1
JMJD6	ME1
JPT1	ME1
JUP	ME1
KANSL2	ME1
KBTBD4	ME1
KDELC1	ME1
KDF1	ME1
KIAA0391	ME1
KIAA1143	ME1
KIF20A	ME1
KIF22	ME1
KIF4A	ME1
KIFC1	ME1
KLF10	ME1
KLHDC2	ME1
KLHL20	ME1
KLHL28	ME1
KNOP1	ME1
KPNB1	ME1
KRT18	ME1
KRT8	ME1
LAMP2	ME1
LAMTOR2	ME1
LAPTM4B	ME1
LARP4	ME1
LARP7	ME1
LARS	ME1
LAS1L	ME1
LDAH	ME1
LDHB	ME1
LEO1	ME1
LEPROTL1	ME1
LIAS	ME1
LIMS1	ME1
LIN37	ME1
LINS1	ME1
LIPT1	ME1
LMAN1	ME1
LOC100125545	ME1
LOC100153150	ME1
LOC100154081	ME1
LOC100156293	ME1
LOC100156375	ME1
LOC100156854	ME1
LOC100157017	ME1
LOC100157391	ME1
LOC100513542	ME1
LOC100514282	ME1
LOC100514912	ME1
LOC100515118	ME1
LOC100517149	ME1
LOC100517372	ME1
LOC100518575	ME1
LOC100520317	ME1
LOC100520389	ME1
LOC100521069	ME1
LOC100521431	ME1
LOC100521510	ME1
LOC100521647	ME1
LOC100521680	ME1
LOC100524598	ME1
LOC100524613	ME1
LOC100525232	ME1
LOC100525350	ME1
LOC100525472	ME1
LOC100620238	ME1
LOC100621115	ME1
LOC100621782	ME1
LOC100622980	ME1
LOC100623639	ME1
LOC100624495	ME1
LOC100625971	ME1
LOC100627091	ME1
LOC100627222	ME1
LOC100628233	ME1
LOC100737821	ME1
LOC100739396	ME1
LOC100739755	ME1
LOC102157889	ME1
LOC102159768	ME1
LOC102162880	ME1
LOC110259370	ME1
LOC110259371	ME1
LOC110260088	ME1
LOC110260093	ME1
LOC110261289	ME1
LOC110261312	ME1
LOC110261322	ME1
LPCAT3	ME1
LRPAP1	ME1
LRPPRC	ME1
LRRC40	ME1
LRRC42	ME1
LRRC59	ME1
LRRCC1	ME1
LRWD1	ME1
LSG1	ME1
LSM1	ME1
LSM12	ME1
LSM3	ME1
LSM4	ME1
LSM5	ME1
LSM6	ME1
LSR	ME1
LTA4H	ME1
LXN	ME1
LYPLA2	ME1
LYSMD3	ME1
M6PR	ME1
MAGOHB	ME1
MAGT1	ME1
MAIP1	ME1
MAK16	ME1
MANF	ME1
MAP3K7	ME1
MAPK1IP1L	ME1
MAPRE1	ME1
MARS	ME1
MARS2	ME1
MAT2A	ME1
MBD4	ME1
MBIP	ME1
MCCC1	ME1
MCCC2	ME1
MCM10	ME1
MCM2	ME1
MCM3	ME1
MCM4	ME1
MCM5	ME1
MCM6	ME1
MCM7	ME1
MCOLN1	ME1
MCRS1	ME1
MDK	ME1
MDM2	ME1
MDP1	ME1
MED18	ME1
MED27	ME1
MED8	ME1
MESDC2	ME1
METAP1	ME1
METAP2	ME1
METTL1	ME1
METTL21A	ME1
METTL22	ME1
METTL26	ME1
METTL2A	ME1
METTL3	ME1
METTL9	ME1
MFN1	ME1
MFSD8	ME1
MGME1	ME1
MIF	ME1
MINDY3	ME1
MIOS	ME1
MIPOL1	ME1
MIS18BP1	ME1
MKKS	ME1
MLF2	ME1
MLST8	ME1
MOBKL3	ME1
MPC2	ME1
MPHOSPH10	ME1
MPHOSPH6	ME1
MPP5	ME1
MPV17L2	ME1
MPZL2	ME1
MRLC2	ME1
MRM3	ME1
MRPL1	ME1
MRPL10	ME1
MRPL13	ME1
MRPL14	ME1
MRPL15	ME1
MRPL17	ME1
MRPL19	ME1
MRPL2	ME1
MRPL20	ME1
MRPL24	ME1
MRPL27	ME1
MRPL28	ME1
MRPL3	ME1
MRPL30	ME1
MRPL32	ME1
MRPL35	ME1
MRPL39	ME1
MRPL4	ME1
MRPL40	ME1
MRPL42	ME1
MRPL43	ME1
MRPL45	ME1
MRPL46	ME1
MRPL48	ME1
MRPL50	ME1
MRPL51	ME1
MRPL55	ME1
MRPL58	ME1
MRPS10	ME1
MRPS15	ME1
MRPS18A	ME1
MRPS18B	ME1
MRPS18C	ME1
MRPS21	ME1
MRPS22	ME1
MRPS24	ME1
MRPS25	ME1
MRPS27	ME1
MRPS28	ME1
MRPS30	ME1
MRPS31	ME1
MRPS33	ME1
MRPS35	ME1
MRPS5	ME1
MRPS6	ME1
MRPS7	ME1
MRPS9	ME1
MRRF	ME1
MRTO4	ME1
MSH2	ME1
MSH6	ME1
MTA3	ME1
MTAP	ME1
MTBP	ME1
MTCH2	ME1
MTERF3	ME1
MTFMT	ME1
MTFR2	ME1
MTG1	ME1
MTHFD1	ME1
MTHFD1L	ME1
MTHFD2	ME1
MTIF2	ME1
MTMR14	ME1
MTO1	ME1
MTPAP	ME1
MTRF1	ME1
MTRF1L	ME1
MTX1	ME1
MTX2	ME1
MUC20	ME1
MVD	ME1
NAA15	ME1
NAA16	ME1
NAA20	ME1
NAA25	ME1
NAA38	ME1
NAALAD2	ME1
NAE1	ME1
NANP	ME1
NANS	ME1
NAP1L4	ME1
NARS	ME1
NARS2	ME1
NCAPH2	ME1
NCBP1	ME1
NCBP2	ME1
NDFIP2	ME1
NDUFA5	ME1
NDUFA9	ME1
NDUFAF1	ME1
NDUFAF3	ME1
NDUFAF7	ME1
NDUFB3	ME1
NDUFB6	ME1
NDUFC1	ME1
NDUFS1	ME1
NDUFS3	ME1
NDUFV2	ME1
NECTIN2	ME1
NEDD1	ME1
NEK3	ME1
NEMP1	ME1
NEPRO	ME1
NFU1	ME1
NFX1	ME1
NFYB	ME1
NGRN	ME1
NHEJ1	ME1
NHP2	ME1
NIP7	ME1
NIPA2	ME1
NLE1	ME1
NMD3	ME1
NME1	ME1
NME2	ME1
NME6	ME1
NMT1	ME1
NOB1	ME1
NOC2L	ME1
NOC3L	ME1
NOC4L	ME1
NOL11	ME1
NOL6	ME1
NOL7	ME1
NOL8	ME1
NOLC1	ME1
NOP16	ME1
NOP2	ME1
NOP56	ME1
NOP58	ME1
NOP9	ME1
NPM1	ME1
NPM3	ME1
NR2C2AP	ME1
NRBP1	ME1
NRF1	ME1
NSFL1C	ME1
NSMCE2	ME1
NSUN3	ME1
NSUN5	ME1
NT5C	ME1
NUCB2	ME1
NUDC	ME1
NUDCD1	ME1
NUDT1	ME1
NUDT19	ME1
NUDT21	ME1
NUDT9	ME1
NUF2	ME1
NUFIP1	ME1
NUP107	ME1
NUP160	ME1
NUP43	ME1
NUP54	ME1
NUP88	ME1
NUP93	ME1
NUTF2	ME1
NVL	ME1
NXT1	ME1
NXT2	ME1
OCLN	ME1
ODC1	ME1
OGFOD2	ME1
OGG1	ME1
OLA1	ME1
OPA3	ME1
ORAOV1	ME1
ORC1	ME1
ORC4	ME1
ORMDL1	ME1
ORMDL2	ME1
OSER1	ME1
OSGEP	ME1
OSGEPL1	ME1
OSGIN2	ME1
OSTC	ME1
OSTM1	ME1
OTUB1	ME1
OXA1L	ME1
OXNAD1	ME1
OXSM	ME1
PA2G4	ME1
PAAF1	ME1
PAFAH1B3	ME1
PAICS	ME1
PAIP2	ME1
PAK1IP1	ME1
PANK3	ME1
PAPD4	ME1
PAPOLA	ME1
PARP1	ME1
PARP2	ME1
PARPBP	ME1
PBK	ME1
PCID2	ME1
PCLAF	ME1
PCMT1	ME1
PCNP	ME1
PDCD10	ME1
PDCD11	ME1
PDCD6	ME1
PDE12	ME1
PDHB	ME1
PDHX	ME1
PDIA3	ME1
PDIA5	ME1
PDIA6	ME1
PDK3	ME1
PDLIM1	ME1
PDP2	ME1
PDSS1	ME1
PDSS2	ME1
PDXK	ME1
PDZD11	ME1
PERP	ME1
PES1	ME1
PEX11B	ME1
PEX13	ME1
PFDN2	ME1
PFN1	ME1
PGAM1	ME1
PGGT1B	ME1
PGM2	ME1
PGM3	ME1
PHAX	ME1
PHB	ME1
PHB2	ME1
PHF6	ME1
PHOSPHO1	ME1
PHYHD1	ME1
PIGA	ME1
PIGB	ME1
PIGC	ME1
PIGF	ME1
PIGH	ME1
PIGK	ME1
PIGU	ME1
PIGW	ME1
PIH1D1	ME1
PIP4K2C	ME1
PLA2G15	ME1
PLAA	ME1
PLIN2	ME1
PLK1	ME1
PLP2	ME1
PLRG1	ME1
PMPCB	ME1
PNO1	ME1
PNPO	ME1
PNPT1	ME1
POFUT1	ME1
POLA2	ME1
POLD1	ME1
POLD2	ME1
POLE2	ME1
POLR1B	ME1
POLR1C	ME1
POLR1E	ME1
POLR2B	ME1
POLR2C	ME1
POLR2D	ME1
POLR2E	ME1
POLR2F	ME1
POLR2G	ME1
POLR2I	ME1
POLR3D	ME1
POLR3F	ME1
POP1	ME1
POP4	ME1
POP5	ME1
PORCN	ME1
POU5F1	ME1
PPA1	ME1
PPAN	ME1
PPAT	ME1
PPCDC	ME1
PPIA	ME1
PPIB	ME1
PPID	ME1
PPIE	ME1
PPIH	ME1
PPIL1	ME1
PPIL3	ME1
PPIL4	ME1
PPP2CA	ME1
PPP2R2A	ME1
PPP4C	ME1
PPT1	ME1
PPT2	ME1
PPWD1	ME1
PRDX1	ME1
PRDX2	ME1
PRDX3	ME1
PRDX4	ME1
PRDX6	ME1
PRELID1	ME1
PRIM1	ME1
PRKCI	ME1
PRKRA	ME1
PRMT3	ME1
PRMT5	ME1
PRMT7	ME1
PRPF39	ME1
PRPF4	ME1
PRPS1	ME1
PRR11	ME1
PRR3	ME1
PRUNE1	ME1
PSMA1	ME1
PSMA2	ME1
PSMA3	ME1
PSMA4	ME1
PSMA5	ME1
PSMA6	ME1
PSMA7	ME1
PSMB1	ME1
PSMB2	ME1
PSMB3	ME1
PSMB4	ME1
PSMB5	ME1
PSMB6	ME1
PSMB7	ME1
PSMC1	ME1
PSMC2	ME1
PSMC4	ME1
PSMC5	ME1
PSMC6	ME1
PSMD1	ME1
PSMD10	ME1
PSMD11	ME1
PSMD12	ME1
PSMD13	ME1
PSMD14	ME1
PSMD2	ME1
PSMD5	ME1
PSMD6	ME1
PSMD7	ME1
PSMD8	ME1
PSMD9	ME1
PSME3	ME1
PSMG2	ME1
PSRC1	ME1
PTCD1	ME1
PTCD2	ME1
PTCD3	ME1
PTP4A1	ME1
PTPMT1	ME1
PTPN2	ME1
PTS	ME1
PUDP	ME1
PUF60	ME1
PUM3	ME1
PUS1	ME1
PUS10	ME1
PUS3	ME1
PUS7L	ME1
PWWP2A	ME1
PYCR1	ME1
PYROXD1	ME1
QRSL1	ME1
QTRT1	ME1
QTRT2	ME1
RAB11A	ME1
RAB14	ME1
RAB18	ME1
RAB2A	ME1
RAB34	ME1
RAB5A	ME1
RAB7A	ME1
RABGGTA	ME1
RABGGTB	ME1
RAD51	ME1
RAD54L	ME1
RAN	ME1
RANBP1	ME1
RARS	ME1
RBBP4	ME1
RBFA	ME1
RBM14	ME1
RBM18	ME1
RBM19	ME1
RBM22	ME1
RBM25	ME1
RBM34	ME1
RBM4	ME1
RBM45	ME1
RBM48	ME1
RBM7	ME1
RBM8A	ME1
RBMX	ME1
RBPMS	ME1
RCE1	ME1
RCHY1	ME1
RCN2	ME1
RECQL	ME1
RECQL4	ME1
REEP4	ME1
RER1	ME1
RFC2	ME1
RFC3	ME1
RFC5	ME1
RFT1	ME1
RFWD3	ME1
RHBDD1	ME1
RHEB	ME1
RIF1	ME1
RIMKLB	ME1
RIOK1	ME1
RIOX2	ME1
RIPK2	ME1
RMDN1	ME1
RNASEH1	ME1
RNASEK	ME1
RND3	ME1
RNFT1	ME1
RNH1	ME1
RNPS1	ME1
RPA1	ME1
RPA2	ME1
RPE	ME1
RPF1	ME1
RPIA	ME1
RPL15	ME1
RPL18A	ME1
RPL7L1	ME1
RPN1	ME1
RPN2	ME1
RPP30	ME1
RPP40	ME1
RPS19BP1	ME1
RPS6KB1	ME1
RPUSD2	ME1
RPUSD3	ME1
RRM1	ME1
RRM2	ME1
RRP12	ME1
RRP15	ME1
RRP36	ME1
RRP9	ME1
RRS1	ME1
RSL1D1	ME1
RSL24D1	ME1
RSRC1	ME1
RTCA	ME1
RTCB	ME1
RTN4IP1	ME1
RUVBL1	ME1
RUVBL2	ME1
RWDD1	ME1
RWDD2B	ME1
RWDD3	ME1
SAAL1	ME1
SAE1	ME1
SAFB	ME1
SAMM50	ME1
SAR1A	ME1
SARAF	ME1
SARS	ME1
SARS2	ME1
SCAMP3	ME1
SCFD1	ME1
SDAD1	ME1
SDF2	ME1
SDHAF2	ME1
SDHB	ME1
SEC13	ME1
SEC23B	ME1
SEC31A	ME1
SEC61A1	ME1
SEC61G	ME1
SELENOF	ME1
SELENOH	ME1
SELENOT	ME1
SELRC1	ME1
SENP2	ME1
SEPHS1	ME1
SEPT7	ME1
SERBP1	ME1
SERTAD3	ME1
SESN2	ME1
SF3A3	ME1
SF3B4	ME1
SF3B5	ME1
SF3B6	ME1
SFT2D1	ME1
SFT2D2	ME1
SFXN1	ME1
SGF29	ME1
SGPP2	ME1
SGTA	ME1
SHCBP1	ME1
SHMT2	ME1
SHQ1	ME1
SIKE1	ME1
SKA2	ME1
SKP1	ME1
SLC11A2	ME1
SLC19A2	ME1
SLC19A3	ME1
SLC20A1	ME1
SLC23A2	ME1
SLC25A19	ME1
SLC25A3	ME1
SLC25A36	ME1
SLC25A5	ME1
SLC28A3	ME1
SLC29A1	ME1
SLC30A5	ME1
SLC30A6	ME1
SLC30A7	ME1
SLC31A1	ME1
SLC33A1	ME1
SLC35A2	ME1
SLC35B1	ME1
SLC35D1	ME1
SLC35E3	ME1
SLC37A3	ME1
SLC38A2	ME1
SLC38A5	ME1
SLC38A6	ME1
SLC39A1	ME1
SLC39A10	ME1
SLC3A1	ME1
SLC3A2	ME1
SLC43A3	ME1
SLC4A11	ME1
SLC7A3	ME1
SLC7A6OS	ME1
SLC7A8	ME1
SLC7A9	ME1
SMAGP	ME1
SMARCA5	ME1
SMARCB1	ME1
SMARCE1	ME1
SMS	ME1
SMU1	ME1
SNAI1	ME1
SNAPC3	ME1
SNF8	ME1
SNRNP27	ME1
SNRPA	ME1
SNRPA1	ME1
SNRPB2	ME1
SNRPD3	ME1
SNRPE	ME1
SNRPF	ME1
SNRPG	ME1
SNW1	ME1
SNX1	ME1
SNX16	ME1
SNX2	ME1
SNX4	ME1
SNX5	ME1
SNX6	ME1
SOAT1	ME1
SOCS2	ME1
SPC25	ME1
SPCS1	ME1
SPCS2	ME1
SPCS3	ME1
SPIDR	ME1
SPNS1	ME1
SPOUT1	ME1
SPRYD7	ME1
SQLE	ME1
SRA1	ME1
SRBD1	ME1
SRFBP1	ME1
SRP14	ME1
SRP72	ME1
SRPRA	ME1
SRPRB	ME1
SRRD	ME1
SRRM1	ME1
SRSF10	ME1
SRSF3	ME1
SRSF6	ME1
SRSF7	ME1
SSB	ME1
SSBP1	ME1
SSR1	ME1
SSR3	ME1
SSRP1	ME1
STARD4	ME1
STC2	ME1
STEAP1	ME1
STEAP2	ME1
STIP1	ME1
STK38L	ME1
STOML2	ME1
STRAP	ME1
STT3A	ME1
SUB1	ME1
SUGT1	ME1
SULT1E1	ME1
SUMF1	ME1
SUMO1	ME1
SUOX	ME1
SUPT16H	ME1
SUPV3L1	ME1
SURF2	ME1
SWSAP1	ME1
SYNCRIP	ME1
SYPL1	ME1
TACO1	ME1
TAF11	ME1
TAF12	ME1
TARBP2	ME1
TARS	ME1
TARS2	ME1
TBC1D15	ME1
TBC1D7	ME1
TBCB	ME1
TBL3	ME1
TBRG1	ME1
TBRG4	ME1
TCEA1	ME1
TCEAL8	ME1
TCP1	ME1
TDG	ME1
TDP1	ME1
TDRD10	ME1
TDRKH	ME1
TEFM	ME1
TERF1	ME1
TES	ME1
TET1	ME1
TEX30	ME1
TFB2M	ME1
TFG	ME1
TGIF1	ME1
THAP7	ME1
THG1L	ME1
THOC1	ME1
THOC2	ME1
THOC6	ME1
THOP1	ME1
THRAP3	ME1
THUMPD1	ME1
THUMPD2	ME1
THUMPD3	ME1
TIGAR	ME1
TIMM10B	ME1
TIMM17A	ME1
TIMM21	ME1
TIMM22	ME1
TIMM44	ME1
TIMM50	ME1
TIMM8A	ME1
TIMMDC1	ME1
TIPRL	ME1
TJP2	ME1
TK1	ME1
TKT	ME1
TLCD1	ME1
TM9SF1	ME1
TM9SF2	ME1
TMA16	ME1
TMBIM4	ME1
TMCO1	ME1
TMED2	ME1
TMED4	ME1
TMED5	ME1
TMEM106C	ME1
TMEM115	ME1
TMEM126A	ME1
TMEM126B	ME1
TMEM165	ME1
TMEM167A	ME1
TMEM168	ME1
TMEM179B	ME1
TMEM183A	ME1
TMEM184C	ME1
TMEM186	ME1
TMEM19	ME1
TMEM192	ME1
TMEM208	ME1
TMEM209	ME1
TMEM219	ME1
TMEM230	ME1
TMEM254	ME1
TMEM30A	ME1
TMEM33	ME1
TMEM35B	ME1
TMEM37	ME1
TMEM41B	ME1
TMEM42	ME1
TMEM55B	ME1
TMEM62	ME1
TMEM69	ME1
TMEM70	ME1
TMEM87A	ME1
TMOD3	ME1
TMTC3	ME1
TMX1	ME1
TMX2	ME1
TNPO3	ME1
TOE1	ME1
TOMM20	ME1
TOMM22	ME1
TOMM40	ME1
TOMM5	ME1
TOP2A	ME1
TOPORS	ME1
TOX4	ME1
TP53I3	ME1
TPD52L2	ME1
TPMT	ME1
TRAF6	ME1
TRAIP	ME1
TRAP1	ME1
TRAPPC13	ME1
TRAPPC2	ME1
TRDMT1	ME1
TRIM27	ME1
TRIML2	ME1
TRIP4	ME1
TRMT1	ME1
TRMT112	ME1
TRMT1L	ME1
TRMT6	ME1
TRMT61B	ME1
TRMU	ME1
TRNAU1AP	ME1
TSEN15	ME1
TSEN2	ME1
TSEN54	ME1
TSFM	ME1
TSG101	ME1
TSN	ME1
TSNAX	ME1
TSPAN13	ME1
TSPAN31	ME1
TSR1	ME1
TSR2	ME1
TSTD3	ME1
TTC27	ME1
TTC4	ME1
TUBA1B	ME1
TUBB	ME1
TUFM	ME1
TVP23B	ME1
TWF1	ME1
TWISTNB	ME1
TWNK	ME1
TXNDC12	ME1
TXNDC17	ME1
TXNL1	ME1
TXNL4A	ME1
TYW1	ME1
TYW3	ME1
TYW5	ME1
U2AF1	ME1
U2SURP	ME1
UBA2	ME1
UBA3	ME1
UBA5	ME1
UBAP1	ME1
UBAP2L	ME1
UBE2A	ME1
UBE2E3	ME1
UBE2G1	ME1
UBE2L3	ME1
UBE2N	ME1
UBE2S	ME1
UBE3D	ME1
UBLCP1	ME1
UBOX5	ME1
UBXN2A	ME1
UBXN7	ME1
UCHL3	ME1
UCK2	ME1
UFD1	ME1
UFM1	ME1
UFSP2	ME1
UMPS	ME1
UNC50	ME1
UNG	ME1
UPF3B	ME1
UPP1	ME1
UPRT	ME1
UQCC	ME1
URB2	ME1
UROD	ME1
USO1	ME1
USP14	ME1
USP48	ME1
USPL1	ME1
UTP15	ME1
UTP18	ME1
UTP4	ME1
VANGL1	ME1
VBP1	ME1
VCP	ME1
VDAC2	ME1
VPS11	ME1
VPS25	ME1
VPS29	ME1
VPS33A	ME1
VPS35	ME1
VPS37A	ME1
VPS45	ME1
VPS4B	ME1
VPS72	ME1
VRK1	ME1
VTA1	ME1
VTI1B	ME1
WARS	ME1
WARS2	ME1
WBP11	ME1
WDR12	ME1
WDR18	ME1
WDR3	ME1
WDR36	ME1
WDR43	ME1
WDR46	ME1
WDR5	ME1
WDR55	ME1
WDR61	ME1
WDR74	ME1
WDR75	ME1
WDR77	ME1
WDR89	ME1
WDR92	ME1
WRAP53	ME1
WRB	ME1
WWTR1	ME1
XKR8	ME1
XPO5	ME1
XPOT	ME1
XRCC5	ME1
XRN2	ME1
YARS	ME1
YARS2	ME1
YEATS4	ME1
YIF1A	ME1
YIF1B	ME1
YIPF1	ME1
YIPF5	ME1
YTHDF2	ME1
YWHAB	ME1
YWHAQ	ME1
YWHAZ	ME1
ZBTB43	ME1
ZBTB8A	ME1
ZC3HC1	ME1
ZCCHC9	ME1
ZCRB1	ME1
ZDHHC16	ME1
ZDHHC23	ME1
ZDHHC6	ME1
ZFAND1	ME1
ZFP42	ME1
ZFR	ME1
ZKSCAN1	ME1
ZMAT5	ME1
ZMPSTE24	ME1
ZMYM1	ME1
ZNF114	ME1
ZNF134	ME1
ZNF143	ME1
ZNF146	ME1
ZNF207	ME1
ZNF23	ME1
ZNF330	ME1
ZNF397	ME1
ZNF410	ME1
ZNF507	ME1
ZNF558	ME1
ZNF582	ME1
ZNF584	ME1
ZNF593	ME1
ZNF622	ME1
ZNF654	ME1
ZNF7	ME1
ZNF829	ME1
ZNHIT6	ME1
ZPR1	ME1
ZRANB2	ME1
ZRSR2	ME1
ZUFSP	ME1
ZW10	ME1
ZWINT	ME1
ZYG11A	ME1
AAK1	ME2
AATK	ME2
ABAT	ME2
ABCA2	ME2
ABCA3	ME2
ABCB9	ME2
ABCC5	ME2
ABCC8	ME2
ABHD12	ME2
ABHD16A	ME2
ABHD8	ME2
ABR	ME2
ACAP3	ME2
ACHE	ME2
ACOT7	ME2
ACSBG1	ME2
ACTL6B	ME2
ACTR1A	ME2
ACTR3B	ME2
ADAL	ME2
ADAM11	ME2
ADAM22	ME2
ADAM23	ME2
ADAMTS3	ME2
ADAP1	ME2
ADARB1	ME2
ADCK2	ME2
ADCY1	ME2
ADCY5	ME2
ADCY8	ME2
ADCYAP1R1	ME2
ADD1	ME2
ADD2	ME2
ADGRB1	ME2
ADGRB2	ME2
ADGRB3	ME2
ADGRL1	ME2
ADGRL3	ME2
AES	ME2
AFF2	ME2
AFG3L2	ME2
AGAP2	ME2
AGAP3	ME2
AGPAT4	ME2
AGTPBP1	ME2
AHCYL1	ME2
AHI1	ME2
AIF1L	ME2
AK5	ME2
AKAP11	ME2
AKAP6	ME2
ALCAM	ME2
ALDOC	ME2
AMPH	ME2
ANK2	ME2
ANK3	ME2
ANKH	ME2
ANKRD24	ME2
ANKRD46	ME2
ANKRD52	ME2
ANKS1B	ME2
ANO3	ME2
ANOS1	ME2
AP1S1	ME2
AP2A1	ME2
AP3B2	ME2
AP3M2	ME2
APBA1	ME2
APBA2	ME2
APBB1	ME2
APBB3	ME2
APC	ME2
APC2	ME2
APLP1	ME2
APOD	ME2
APP	ME2
AQP4	ME2
ARC	ME2
AREL1	ME2
ARF3	ME2
ARFGEF3	ME2
ARHGAP23	ME2
ARHGAP32	ME2
ARHGAP33	ME2
ARHGAP35	ME2
ARHGAP44	ME2
ARHGDIG	ME2
ARHGEF25	ME2
ARHGEF4	ME2
ARHGEF9	ME2
ARL10	ME2
ARL3	ME2
ARL6	ME2
ARL6IP5	ME2
ARL8A	ME2
ARMC6	ME2
ARMCX1	ME2
ARMCX2	ME2
ARMCX3	ME2
ARMCX4	ME2
ARMCX5	ME2
ARNT2	ME2
ARNTL	ME2
ARPP21	ME2
ARRB1	ME2
ARSB	ME2
ARVCF	ME2
ASAP2	ME2
ASPHD1	ME2
ASTN2	ME2
ATCAY	ME2
ATG13	ME2
ATL1	ME2
ATP13A2	ME2
ATP1A2	ME2
ATP1A3	ME2
ATP1B1	ME2
ATP1B2	ME2
ATP2B2	ME2
ATP2B3	ME2
ATP2C1	ME2
ATP6AP1	ME2
ATP6V0A1	ME2
ATP6V0D1	ME2
ATP6V1A	ME2
ATP6V1G2	ME2
ATP6V1H	ME2
ATP8A1	ME2
ATP9A	ME2
ATPAF1	ME2
ATRN	ME2
ATRNL1	ME2
ATXN10	ME2
ATXN7L3	ME2
ATXN7L3B	ME2
B3GALNT1	ME2
B3GALT2	ME2
B3GAT1	ME2
B4GALNT1	ME2
B4GALT6	ME2
B4GAT1	ME2
BAIAP3	ME2
BASP1	ME2
BBS1	ME2
BBS4	ME2
BCAN	ME2
BCAS1	ME2
BCAS3	ME2
BCL11A	ME2
BCR	ME2
BEGAIN	ME2
BEND6	ME2
BEX1	ME2
BEX3	ME2
BHLHB9	ME2
BHLHE41	ME2
BICD1	ME2
BLCAP	ME2
BLVRA	ME2
BRINP1	ME2
BRINP2	ME2
BRMS1L	ME2
BRSK1	ME2
BRSK2	ME2
BSN	ME2
BTBD11	ME2
C17H20orf194	ME2
C1H15orf57	ME2
C2CD2L	ME2
C3H16orf45	ME2
C6H1orf122	ME2
C7H15orf59	ME2
CA10	ME2
CA11	ME2
CABLES1	ME2
CABP1	ME2
CACHD1	ME2
CACNA1A	ME2
CACNA1B	ME2
CACNA1E	ME2
CACNA1G	ME2
CACNA1I	ME2
CACNA2D2	ME2
CACNA2D3	ME2
CACNB2	ME2
CACNB3	ME2
CACNG7	ME2
CADM2	ME2
CADM3	ME2
CADM4	ME2
CADPS	ME2
CALB2	ME2
CALCR	ME2
CALY	ME2
CAMK1	ME2
CAMK1D	ME2
CAMK1G	ME2
CAMK2A	ME2
CAMK2B	ME2
CAMK2G	ME2
CAMK2N1	ME2
CAMKK1	ME2
CAMKK2	ME2
CAMKV	ME2
CAMSAP2	ME2
CAMTA1	ME2
CAMTA2	ME2
CASKIN1	ME2
CBX6	ME2
CBX7	ME2
CCDC106	ME2
CCDC28B	ME2
CCDC85A	ME2
CCDC85B	ME2
CCNI	ME2
CCP110	ME2
CCSAP	ME2
CD200	ME2
CD99L2	ME2
CDH10	ME2
CDH20	ME2
CDH8	ME2
CDHR1	ME2
CDIP1	ME2
CDK17	ME2
CDK20	ME2
CDK5R1	ME2
CDK5R2	ME2
CELF4	ME2
CELSR2	ME2
CEND1	ME2
CEP170	ME2
CEP170B	ME2
CERS1	ME2
CERS6	ME2
CHL1	ME2
CHN1	ME2
CHRNA4	ME2
CHST1	ME2
CHST10	ME2
CHST2	ME2
CIAO1	ME2
CIB2	ME2
CIPC	ME2
CLASP1	ME2
CLASP2	ME2
CLCA2	ME2
CLCN4	ME2
CLCN6	ME2
CLDN11	ME2
CLIP2	ME2
CLIP3	ME2
CLSTN1	ME2
CLSTN3	ME2
CLTB	ME2
CMIP	ME2
CNKSR2	ME2
CNKSR3	ME2
CNNM1	ME2
CNP	ME2
CNRIP1	ME2
CNTFR	ME2
CNTN1	ME2
CNTN2	ME2
CNTN3	ME2
CNTNAP1	ME2
CNTNAP2	ME2
CNTNAP4	ME2
CORO2B	ME2
CPE	ME2
CPLX2	ME2
CPNE4	ME2
CPNE6	ME2
CPNE9	ME2
CPT1C	ME2
CRELD1	ME2
CRMP1	ME2
CRTAC1	ME2
CRTC1	ME2
CRYM	ME2
CSDC2	ME2
CSMD1	ME2
CSMD2	ME2
CSPG5	ME2
CTIF	ME2
CTNNA2	ME2
CTNNBIP1	ME2
CTNND2	ME2
CTTNBP2	ME2
CUX2	ME2
CX3CL1	ME2
CX3CR1	ME2
CXXC5	ME2
CYFIP2	ME2
DAAM2	ME2
DACT2	ME2
DACT3	ME2
DAGLA	ME2
DBN1	ME2
DBP	ME2
DCHS2	ME2
DCLK1	ME2
DCTN1	ME2
DCTN3	ME2
[truncated: 11,874 more rows]

## Sheet: Supplementary Data 7
Details of 374 individuals from 25 diverse populations
Sample_accession	Study_accession	ID	Groups	Breeds	Abbreviation	Average mapping rates	Average mapped bases
PRJEB9922	SAMEA3497792	PIG002	Sus_verrucosus	Sus_verrucosus	S.VER	0.994	27751095371
PRJEB9326	SAMEA3375684	PIG007	Sus_cebifrons	Sus_cebifrons	S.CEB	0.9964	27468839679
PRJEB9326	SAMEA3375688	PIG008	Sus_cebifrons	Sus_cebifrons	S.CEB	0.9953	27655437847
PRJEB9326	SAMEA3375689	PIG009	Sus_cebifrons	Sus_cebifrons	S.CEB	0.995	27668348362
PRJEB9326	SAMEA3375685	PIG010	Sus_cebifrons	Sus_cebifrons	S.CEB	0.9734	27217146000
PRJNA260763	SAMN03031160	PIG016	Composite	Yucatan_miniature_pig	YUC	0.9966	27874680077
PRJNA260763	SAMN03031161	PIG017	Composite	Yucatan_miniature_pig	YUC	0.9968	27875676776
PRJNA260763	SAMN03031166	PIG018	Composite	Yucatan_miniature_pig	YUC	0.997	27908739892
PRJNA260763	SAMN03031169	PIG019	Composite	Yucatan_miniature_pig	YUC	0.9965	27874211533
PRJNA260763	SAMN03031170	PIG020	Composite	Yucatan_miniature_pig	YUC	0.997	27881436597
PRJNA260763	SAMN03031162	PIG021	Composite	Yucatan_miniature_pig	YUC	0.9967	27878379876
PRJNA260763	SAMN03031159	PIG022	Composite	Yucatan_miniature_pig	YUC	0.9966	27876865519
PRJNA260763	SAMN03031164	PIG023	Composite	Yucatan_miniature_pig	YUC	0.9962	27862307162
PRJNA260763	SAMN03031165	PIG024	Composite	Yucatan_miniature_pig	YUC	0.9963	27865470455
PRJNA260763	SAMN03031168	PIG025	Composite	Yucatan_miniature_pig	YUC	0.997	27886199693
PRJNA260763	SAMN03031167	PIG026	Composite	Yucatan_miniature_pig	YUC	0.9964	27869477462
PRJNA260763	SAMN03031163	PIG027	Composite	Yucatan_miniature_pig	YUC	0.9965	27870457291
PRJNA320525	SAMN03396582	PIG028	Composite	Yucatan_miniature_pig	YUC	0.9933	27781840982
PRJNA255085	SAMN02904855	PIG029	EUW	NorthEast_Spain_wild_boar	EUW	0.9982	27926485749
PRJEB9922	SAMEA3497877	PIG031	EUW	Switzerland_wild_boar	EUW	0.9837	22569819209
PRJEB9922	SAMEA3497874	PIG033	EUW	Netherlands_wild_boar	EUW	0.9953	28131762796
PRJEB9922	SAMEA3497865	PIG034	EUW	Netherlands_wild_boar	EUW	0.9889	27950812646
PRJEB9922	SAMEA3497875	PIG035	EUW	Netherlands_wild_boar	EUW	0.9953	28137040783
PRJEB9922	SAMEA3497864	PIG036	EUW	Netherlands_wild_boar	EUW	0.9842	27812138264
PRJEB9922	SAMEA3497872	PIG037	EUW	Netherlands_wild_boar	EUW	0.9956	24742447930
PRJEB9922	SAMEA3497867	PIG039	EUW	Netherlands_wild_boar	EUW	0.9959	27857790237
PRJEB9922	SAMEA3497868	PIG040	EUW	Netherlands_wild_boar	EUW	0.9958	25732866581
PRJEB9922	SAMEA3497866	PIG044	EUW	Netherlands_wild_boar	EUW	0.9943	24037237349
PRJEB9922	SAMEA3497884	PIG046	EUW	Near_East_wild_boar	EUW	0.9941	28813377075
PRJEB9922	SAMEA3497885	PIG047	EUW	Near_East_wild_boar	EUW	0.9906	27674288361
PRJEB9922	SAMEA3497879	PIG050	EUW	Italy_wild_boar	EUW	0.9967	27492531314
PRJEB9922	SAMEA3497888	PIG052	EUW	Italy_wild_boar	EUW	0.9946	27778852863
PRJEB9922	SAMEA3497886	PIG053	EUW	Italy_wild_boar	EUW	0.9927	28771100104
PRJEB9922	SAMEA3497887	PIG054	EUW	Italy_wild_boar	EUW	0.982	28463601053
PRJNA320525	SAMN05362552	PIG061	EUW	European_wild_boar	EUW	0.9922	27755597710
PRJNA320525	SAMN05362553	PIG062	EUW	European_wild_boar	EUW	0.9932	27792182331
PRJNA414091	SAMN07776349	PIG078	Composite	YL_G9	YL	0.9989	26496601329
PRJNA414091	SAMN07776344	PIG079	Composite	YL_G9	YL	0.9919	26650859246
PRJNA414091	SAMN07777056	PIG080	Composite	YL_G9	YL	0.9934	26952502084
PRJNA414091	SAMN07777042	PIG081	Composite	YL_G9	YL	0.9957	28052789832
PRJNA414091	SAMN07777053	PIG082	Composite	YL_G9	YL	0.9939	26797313406
PRJNA414091	SAMN07777069	PIG083	Composite	YL_G9	YL	0.9919	26413694497
PRJNA414091	SAMN07777050	PIG084	Composite	YL_G9	YL	0.9951	27886610770
PRJNA414091	SAMN07776341	PIG086	Composite	YL_G9	YL	0.9927	26805254459
PRJNA414091	SAMN07776366	PIG099	Composite	YL_G8	YL	0.9949	27681272278
PRJNA414091	SAMN07776914	PIG100	Composite	YL_G8	YL	0.9918	26679785575
PRJNA414091	SAMN07776343	PIG101	Composite	YL_G8	YL	0.9932	29146324924
PRJNA414091	SAMN07776905	PIG102	Composite	YL_G8	YL	0.9914	28384555448
PRJNA414091	SAMN07776342	PIG103	Composite	YL_G8	YL	0.9944	27395014044
PRJNA414091	SAMN07776255	PIG104	Composite	YL_G8	YL	0.9913	29096773803
PRJNA414091	SAMN07776909	PIG105	Composite	YL_G8	YL	0.9951	29471531589
PRJNA414091	SAMN07776908	PIG106	Composite	YL_G8	YL	0.9931	28975132066
PRJNA414091	SAMN07776803	PIG123	Composite	YL_G7	YL	0.9964	27444004023
PRJNA414091	SAMN07776314	PIG124	Composite	YL_G7	YL	0.9931	26977772197
PRJNA414091	SAMN07776351	PIG125	Composite	YL_G7	YL	0.9918	26752464839
PRJNA414091	SAMN07776348	PIG126	Composite	YL_G7	YL	0.9936	27531088858
PRJNA414091	SAMN07776901	PIG127	Composite	YL_G7	YL	0.996	27857357646
PRJNA414091	SAMN07776310	PIG128	Composite	YL_G7	YL	0.9947	27515242945
PRJNA414091	SAMN07776899	PIG129	Composite	YL_G7	YL	0.996	27711640586
PRJNA414091	SAMN07776897	PIG130	Composite	YL_G7	YL	0.9963	27867349471
PRJNA414091	SAMN07776287	PIG137	Composite	YL_G6	YL	0.9952	27875296113
PRJNA414091	SAMN07776286	PIG138	Composite	YL_G6	YL	0.9943	27700376797
PRJNA414091	SAMN07776280	PIG139	Composite	YL_G6	YL	0.9947	27652198250
PRJNA414091	SAMN07776312	PIG140	Composite	YL_G6	YL	0.9919	26542177699
PRJNA414091	SAMN07776282	PIG141	Composite	YL_G6	YL	0.9945	27655321644
PRJNA414091	SAMN07776261	PIG142	Composite	YL_G6	YL	0.9944	27511074318
PRJNA414091	SAMN07776236	PIG150	Composite	YL_G5	YL	0.9958	23710444252
PRJNA414091	SAMN07776232	PIG151	Composite	YL_G5	YL	0.9973	23776443188
PRJNA414091	SAMN07776234	PIG152	Composite	YL_G5	YL	0.9977	27641103008
PRJNA414091	SAMN07776227	PIG153	Composite	YL_G5	YL	0.9975	24165675588
PRJNA414091	SAMN07776231	PIG154	Composite	YL_G5	YL	0.9975	22636065430
PRJNA414091	SAMN07776225	PIG155	Composite	YL_G5	YL	0.9972	27346770617
PRJNA414091	SAMN07776228	PIG157	Composite	YL_G5	YL	0.9969	27483096641
PRJNA414091	SAMN07776235	PIG158	Composite	YL_G5	YL	0.9954	27387380787
PRJNA414091	SAMN07776204	PIG159	Composite	YL_G5	YL	0.9942	27555357722
PRJNA414091	SAMN07776206	PIG160	Composite	YL_G5	YL	0.9963	27674274245
PRJNA414091	SAMN07776190	PIG164	Composite	YL_G4	YL	0.9972	27372883264
PRJNA414091	SAMN07776178	PIG165	Composite	YL_G4	YL	0.9964	27324946464
PRJNA414091	SAMN07776191	PIG166	Composite	YL_G4	YL	0.9973	29033010640
PRJNA414091	SAMN07776171	PIG167	Composite	YL_G4	YL	0.9969	27520771771
PRJNA414091	SAMN07776180	PIG168	Composite	YL_G4	YL	0.9973	24367754693
PRJNA414091	SAMN07776188	PIG169	Composite	YL_G4	YL	0.9963	27440833577
PRJNA414091	SAMN07776187	PIG170	Composite	YL_G4	YL	0.9972	24896513091
PRJNA414091	SAMN07776185	PIG171	Composite	YL_G4	YL	0.9971	27513149218
PRJNA414091	SAMN07776166	PIG172	Composite	YL_G4	YL	0.9976	24241135032
PRJNA414091	SAMN07776183	PIG173	Composite	YL_G4	YL	0.9972	23965318093
PRJNA414091	SAMN07776186	PIG174	Composite	YL_G4	YL	0.9961	24294601723
PRJNA414091	SAMN07776181	PIG175	Composite	YL_G4	YL	0.9972	24319459678
PRJNA482384	SAMN09703921	PIG185	Composite	YL_G15	YL	0.9941	25803906359
PRJNA482384	SAMN09689577	PIG186	Composite	YL_G15	YL	0.9958	27457454739
PRJNA482384	SAMN09689578	PIG188	Composite	YL_G15	YL	0.9943	26837135639
PRJNA482384	SAMN09689564	PIG189	Composite	YL_G15	YL	0.9925	27503024063
PRJNA482384	SAMN09703907	PIG190	Composite	YL_G15	YL	0.9895	27572740872
PRJNA482384	SAMN09689592	PIG197	Composite	YL_G15	YL	0.9895	27561663503
PRJNA343658	SAMN05791653	PIG214	EUD	Landrace	LAN	0.9913	27601781511
PRJNA343658	SAMN05791657	PIG215	EUD	Landrace	LAN	0.9889	27338602456
PRJNA343658	SAMN05791662	PIG216	EUD	Landrace	LAN	0.9933	23487855736
PRJNA343658	SAMN05791649	PIG217	EUD	Landrace	LAN	0.9938	23849545487
PRJNA343658	SAMN05791652	PIG218	EUD	Landrace	LAN	0.9937	24024955422
PRJNA343658	SAMN05791648	PIG219	EUD	Landrace	LAN	0.9937	27488721951
PRJNA343658	SAMN05791660	PIG220	EUD	Landrace	LAN	0.9873	27412050637
PRJNA343658	SAMN05791651	PIG221	EUD	Landrace	LAN	0.9951	27654551759
PRJNA343658	SAMN05791656	PIG222	EUD	Landrace	LAN	0.9929	27331110516
PRJNA343658	SAMN05791666	PIG227	EUD	Duroc	DUR	0.9921	27672521830
PRJNA343658	SAMN05791661	PIG228	EUD	Duroc	DUR	0.9941	27643895516
PRJNA343658	SAMN05791665	PIG229	EUD	Duroc	DUR	0.9944	23298042114
PRJNA343658	SAMN05791671	PIG232	EUD	Duroc	DUR	0.9901	27584561591
PRJNA343658	SAMN05791674	PIG234	EUD	Duroc	DUR	0.9923	27487020423
PRJNA507853	SAMN10509973	PIG286	Composite	YL	YL	0.9939	27796710080
PRJNA507853	SAMN10509972	PIG287	EUD	Yorkshire	YOR	0.9949	27821254856
PRJNA260763	SAMN03031190	PIG290	EUD	Yorkshire	YOR	0.9918	25966322898
PRJNA260763	SAMN03031193	PIG291	EUD	Yorkshire	YOR	0.9962	27844418351
PRJNA260763	SAMN03031194	PIG292	EUD	Yorkshire	YOR	0.996	27846612584
PRJNA260763	SAMN03031192	PIG293	EUD	Yorkshire	YOR	0.9966	27865679682
PRJNA260763	SAMN03031195	PIG294	EUD	Yorkshire	YOR	0.9963	27853670349
PRJNA260763	SAMN03031191	PIG295	EUD	Yorkshire	YOR	0.9958	27846869413
PRJNA260763	SAMN03031186	PIG296	EUD	Yorkshire	YOR	0.9956	26453240689
PRJNA260763	SAMN03031182	PIG297	EUD	Yorkshire	YOR	0.9939	27679515485
PRJNA260763	SAMN03031181	PIG298	EUD	Yorkshire	YOR	0.994	27768897166
PRJNA260763	SAMN03031188	PIG299	EUD	Yorkshire	YOR	0.9958	26174365572
PRJNA378496	SAMN06563285	PIG303	EUD	Yorkshire	YOR	0.9951	27853508466
PRJNA255085	SAMN02904856	PIG304	EUD	Others	GC	0.9903	27688020851
PRJNA309108	SAMN04440477	PIG309	EUD	Pietrain	PIE	0.9959	27873234341
PRJEB9326	SAMEA3376938	PIG310	EUD	Pietrain	PIE	0.9968	27885768790
PRJEB9326	SAMEA3376937	PIG311	EUD	Pietrain	PIE	0.997	27894898701
PRJEB9326	SAMEA3376942	PIG312	EUD	Pietrain	PIE	0.9919	27254851272
PRJEB9326	SAMEA3376943	PIG313	EUD	Pietrain	PIE	0.9948	27384031107
PRJEB9326	SAMEA3376939	PIG318	EUD	Pietrain	PIE	0.9955	27846685390
PRJEB9326	SAMEA3376934	PIG326	EUD	Pietrain	PIE	0.9858	27653341692
PRJEB9922	SAMEA3497856	PIG330	EUD	Others	MW	0.9952	27842824719
PRJEB9922	SAMEA3497852	PIG334	EUD	Others	LIN	0.9964	27086858601
PRJEB9922	SAMEA3497798	PIG336	ASD	Others	LEP	0.9931	27143268126
PRJNA309108	SAMN04440478	PIG338	EUD	Yorkshire	YOR	0.995	27853009428
PRJNA506339	SAMN10458174	PIG339	EUD	Yorkshire	YOR	0.9971	27881916072
PRJNA506339	SAMN10458175	PIG340	EUD	Yorkshire	YOR	0.9975	27899817796
PRJNA506339	SAMN10458172	PIG341	EUD	Yorkshire	YOR	0.9972	27895976140
PRJNA506339	SAMN10458170	PIG342	EUD	Yorkshire	YOR	0.997	27885665184
PRJNA506339	SAMN10458173	PIG343	EUD	Yorkshire	YOR	0.997	27888689645
PRJNA506339	SAMN10458169	PIG344	EUD	Yorkshire	YOR	0.9969	27880129619
PRJNA507853	SAMN10509971	PIG374	EUD	Landrace	LAN	0.9957	27872946383
PRJNA309108	SAMN04440476	PIG375	EUD	Landrace	LAN	0.9951	27843398060
PRJNA260763	SAMN03031147	PIG377	EUD	Landrace	LAN	0.9969	27861861704
PRJNA260763	SAMN03031146	PIG378	EUD	Landrace	LAN	0.9969	27860242018
PRJNA260763	SAMN03031148	PIG379	EUD	Landrace	LAN	0.9967	27855062631
PRJNA260763	SAMN03031158	PIG380	EUD	Landrace	LAN	0.9965	27850429961
PRJNA260763	SAMN03031157	PIG381	EUD	Landrace	LAN	0.9966	27853738686
PRJNA369600	SAMN06289799	PIG382	EUD	Landrace	LAN	0.999	27968852601
PRJNA260763	SAMN03031149	PIG383	EUD	Landrace	LAN	0.9968	27855334440
PRJNA369600	SAMN06289801	PIG384	EUD	Landrace	LAN	0.999	27968920798
PRJNA369600	SAMN06289797	PIG386	EUD	Landrace	LAN	0.9988	27499863102
PRJNA369600	SAMN06289798	PIG387	EUD	Landrace	LAN	0.999	27479633405
PRJNA378496	SAMN06562968	PIG393	EUD	Landrace	LAN	0.9955	27717702627
PRJEB9922	SAMEA3497851	PIG394	EUD	Landrace	LAN	0.9844	26002500920
PRJNA260763	SAMN03031156	PIG399	EUD	Landrace	LAN	0.9969	25716336734
PRJNA320525	SAMN03396579	PIG404	EUW	Isla_del_Coco_feral_pig	COCO	0.9924	27959416399
PRJNA320525	SAMN03421607	PIG406	EUD	Iberian	IBE	0.9707	27139125531
PRJNA255085	SAMN06895012	PIG407	EUD	Iberian	IBE	0.9606	26856414238
PRJNA320525	SAMN05362554	PIG408	EUD	Iberian	IBE	0.9927	27750751956
PRJNA255085	SAMN02904857	PIG409	EUD	Iberian	IBE	0.9951	27825602514
PRJNA369600	SAMN06289796	PIG410	EUD	Iberian	IBE	0.999	27967833749
PRJNA369600	SAMN06289795	PIG411	EUD	Iberian	IBE	0.9989	26971152792
PRJNA507853	SAMN10509970	PIG419	EUD	Duroc	DUR	0.9958	27849940026
PRJNA260763	SAMN03031138	PIG420	EUD	Duroc	DUR	0.9968	27873934612
PRJNA260763	SAMN03031127	PIG421	EUD	Duroc	DUR	0.9959	27835683435
PRJNA260763	SAMN03031130	PIG422	EUD	Duroc	DUR	0.9972	27883744169
PRJNA260763	SAMN03031129	PIG423	EUD	Duroc	DUR	0.997	27877911689
PRJNA260763	SAMN03031128	PIG424	EUD	Duroc	DUR	0.9963	27857045916
PRJNA260763	SAMN03031133	PIG425	EUD	Duroc	DUR	0.9944	27738247100
PRJNA260763	SAMN03031136	PIG426	EUD	Duroc	DUR	0.9962	27862011826
PRJNA260763	SAMN03031144	PIG427	EUD	Duroc	DUR	0.9961	27827089175
PRJNA260763	SAMN03031140	PIG430	EUD	Duroc	DUR	0.9959	27846541401
PRJNA260763	SAMN03031131	PIG432	EUD	Duroc	DUR	0.9959	27845170762
PRJNA260763	SAMN03031145	PIG433	EUD	Duroc	DUR	0.9955	27795167283
PRJNA260763	SAMN03031134	PIG434	EUD	Duroc	DUR	0.9963	27862081794
PRJNA260763	SAMN03031135	PIG435	EUD	Duroc	DUR	0.9953	27827120269
PRJEB9922	SAMEA3497837	PIG436	EUD	Duroc	DUR	0.9879	27626919527
PRJNA260763	SAMN03031142	PIG437	EUD	Duroc	DUR	0.9952	27812873285
PRJNA260763	SAMN03031139	PIG438	EUD	Duroc	DUR	0.9953	27834647668
PRJNA260763	SAMN03031143	PIG439	EUD	Duroc	DUR	0.9956	27841872756
PRJNA260763	SAMN03031141	PIG440	EUD	Duroc	DUR	0.9954	27832478304
PRJNA487172	SAMN09878801	PIG441	EUD	Duroc	DUR	0.9972	27910739105
PRJEB9922	SAMEA3497838	PIG442	EUD	Duroc	DUR	0.9972	27895784467
PRJNA378496	SAMN06562573	PIG446	EUD	Duroc	DUR	0.994	27806648809
PRJNA378496	SAMN06562961	PIG447	EUD	Duroc	DUR	0.9941	27802579717
PRJNA378496	SAMN06562981	PIG448	EUD	Duroc	DUR	0.9953	27842277567
PRJNA378496	SAMN06563306	PIG451	EUD	Duroc	DUR	0.996	27280615729
PRJNA378496	SAMN06562994	PIG452	EUD	Duroc	DUR	0.9955	27850098005
PRJNA378496	SAMN06617789	PIG453	EUD	Duroc	DUR	0.9954	26926605738
PRJNA378496	SAMN09111834	PIG456	EUD	Duroc	DUR	0.9951	24866450104
PRJNA378496	SAMN06578935	PIG458	EUD	Duroc	DUR	0.9953	26280088428
PRJNA507853	SAMN10525955	PIG481	Composite	DLY	DLY	0.9952	27842501857
PRJNA507853	SAMN10584385	PIG482	Composite	DLY	DLY	0.9958	27842544057
PRJNA507853	SAMN10536184	PIG483	Composite	DLY	DLY	0.9951	27830689031
PRJNA507853	SAMN10584384	PIG484	Composite	DLY	DLY	0.9951	27834893189
PRJNA507853	SAMN10525956	PIG485	Composite	DLY	DLY	0.9954	27842359922
PRJNA507853	SAMN10536185	PIG486	Composite	DLY	DLY	0.9955	27850092543
PRJEB9922	SAMEA3497832	PIG488	EUD	Others	MUR	0.9951	27837810812
PRJEB9922	SAMEA3497826	PIG493	EUD	Others	BEN	0.9955	27845468574
PRJEB9922	SAMEA3497830	PIG494	EUD	Others	SAD	0.9953	26188045351
PRJEB9922	SAMEA3497827	PIG497	EUD	Others	BER	0.9961	27872458818
PRJEB9922	SAMEA3497828	PIG498	EUD	Others	BER	0.9957	24230960896
PRJEB9922	SAMEA3497824	PIG509	EUD	Others	SAT	0.9956	27852231828
PRJEB27654	SAMEA4828321	PIG511	Composite	Goettingen_Minipig	GMP	0.9962	27854742261
PRJEB27654	SAMEA4828323	PIG512	Composite	Goettingen_Minipig	GMP	0.9949	27810209700
PRJEB27654	SAMEA4828322	PIG513	Composite	Goettingen_Minipig	GMP	0.9944	27787315353
PRJEB27654	SAMEA4828326	PIG514	Composite	MiniLEWE	BMP	0.9952	27845371869
PRJEB27654	SAMEA4828317	PIG515	Composite	Goettingen_Minipig	GMP	0.9957	27866137629
PRJEB27654	SAMEA4828318	PIG516	Composite	Goettingen_Minipig	GMP	0.9953	27856525794
PRJEB27654	SAMEA4828316	PIG517	Composite	Goettingen_Minipig	GMP	0.9947	27830353782
PRJEB27654	SAMEA4828325	PIG518	Composite	MiniLEWE	BMP	0.9958	27867559962
PRJEB27654	SAMEA4828319	PIG519	Composite	Goettingen_Minipig	GMP	0.9948	27817012781
PRJEB27654	SAMEA4828320	PIG520	Composite	Goettingen_Minipig	GMP	0.9945	27789563143
PRJEB27654	SAMEA4828327	PIG521	Composite	MiniLEWE	BMP	0.9942	27788078441
PRJEB27654	SAMEA4828324	PIG522	Composite	Goettingen_Minipig	GMP	0.9944	27805480002
PRJEB27654	SAMEA4828315	PIG523	Composite	Goettingen_Minipig	GMP	0.9954	27834615796
PRJNA213179	SAMN02298099	PIG524	ASW	Tibetan	TIB	0.9956	27867039943
PRJNA213179	SAMN02298101	PIG525	ASW	Tibetan	TIB	0.9893	27687715432
PRJNA213179	SAMN02298102	PIG526	ASW	Tibetan	TIB	0.9945	27834135352
PRJNA213179	SAMN02298103	PIG527	ASW	Tibetan	TIB	0.9951	27851638669
PRJNA213179	SAMN02298104	PIG528	ASW	Tibetan	TIB	0.9948	27842639921
PRJNA213179	SAMN02298100	PIG529	ASW	Tibetan	TIB	0.9954	27773172967
PRJNA213179	SAMN02298098	PIG530	ASW	Tibetan	TIB	0.9942	27826377025
PRJNA213179	SAMN02298093	PIG531	ASW	Tibetan	TIB	0.9945	27834930759
PRJNA213179	SAMN02298094	PIG532	ASW	Tibetan	TIB	0.9958	27874491950
PRJNA213179	SAMN02298097	PIG533	ASW	Tibetan	TIB	0.9957	23023040945
PRJNA213179	SAMN02298095	PIG534	ASW	Tibetan	TIB	0.9945	27915374793
PRJNA213179	SAMN02298096	PIG535	ASW	Tibetan	TIB	0.9958	23244314820
PRJNA213179	SAMN02298109	PIG536	ASW	Tibetan	TIB	0.9945	27833379283
PRJNA213179	SAMN02298110	PIG537	ASW	Tibetan	TIB	0.9959	27858584833
PRJNA213179	SAMN02298105	PIG539	ASW	Tibetan	TIB	0.9957	27852054270
PRJNA213179	SAMN02298107	PIG540	ASW	Tibetan	TIB	0.995	27831914756
PRJNA213179	SAMN02298106	PIG541	ASW	Tibetan	TIB	0.9945	27815254700
PRJNA213179	SAMN02298111	PIG547	ASW	Tibetan	TIB	0.9956	27840275552
PRJNA213179	SAMN02298113	PIG548	ASW	Tibetan	TIB	0.9943	27804679052
PRJNA213179	SAMN02298114	PIG549	ASW	Tibetan	TIB	0.9951	27851792461
PRJNA186497	SAMN01894461	PIG555	ASW	Tibetan	TIB	0.9907	27723982830
PRJEB9922	SAMEA3497819	PIG581	ASW	Chinese_wild_boar(S)	CWB	0.9925	27772058683
PRJNA305081	SAMN04366615	PIG586	ASW	Chinese_wild_boar(NE)	CWB	0.9879	27116920353
PRJEB9922	SAMEA3497821	PIG591	ASW	Chinese_wild_boar(N)	CWB	0.9926	23490132556
PRJNA260763	SAMN03031179	PIG594	ASW	Korean_wild_boar	KWB	0.9955	26041753549
PRJNA260763	SAMN03031177	PIG595	ASW	Korean_wild_boar	KWB	0.9951	27843223504
PRJNA260763	SAMN03031171	PIG596	ASW	Korean_wild_boar	KWB	0.997	27157951467
PRJNA260763	SAMN03031178	PIG597	ASW	Korean_wild_boar	KWB	0.9969	24504773050
PRJNA260763	SAMN03031173	PIG598	ASW	Korean_wild_boar	KWB	0.9972	27912296692
PRJNA260763	SAMN03031175	PIG599	ASW	Korean_wild_boar	KWB	0.9967	26587521424
PRJNA260763	SAMN03031172	PIG603	ASW	Korean_wild_boar	KWB	0.9947	25992697189
PRJNA213179	SAMN02298082	PIG606	ASW	Chinese_wild_boar	CWB	0.994	27810553767
PRJNA213179	SAMN02298083	PIG607	ASW	Chinese_wild_boar	CWB	0.995	27832686155
PRJNA213179	SAMN02298081	PIG608	ASW	Chinese_wild_boar	CWB	0.9939	27805491049
PRJNA213179	SAMN02298084	PIG610	ASW	Chinese_wild_boar	CWB	0.9959	27118428483
PRJNA378496	SAMN06563372	PIG612	ASW	Chinese_wild_boar	CWB	0.995	25404712732
PRJNA213179	SAMN02298128	PIG622	ASD	Xiang-Bama	XIA	0.995	27835488472
PRJNA213179	SAMN02298130	PIG623	ASD	Xiang-Bama	XIA	0.9954	27840738910
PRJNA213179	SAMN02298131	PIG624	ASD	Xiang-Bama	XIA	0.9943	27811210719
PRJNA213179	SAMN02298132	PIG625	ASD	Xiang-Bama	XIA	0.9949	27833759768
PRJNA213179	SAMN02298127	PIG626	ASD	Xiang-Bama	XIA	0.9947	27821129765
PRJNA213179	SAMN02298129	PIG627	ASD	Xiang-Bama	XIA	0.9946	27820630602
PRJNA213179	SAMN02298078	PIG632	ASD	Wuzhishan	WUZ	0.9954	27851335317
PRJNA213179	SAMN02298077	PIG633	ASD	Wuzhishan	WUZ	0.9946	27822897287
PRJNA213179	SAMN02298074	PIG634	ASD	Wuzhishan	WUZ	0.9959	27858516327
PRJNA213179	SAMN02298073	PIG635	ASD	Wuzhishan	WUZ	0.9946	27827512289
PRJNA213179	SAMN02298076	PIG636	ASD	Wuzhishan	WUZ	0.9948	24354182846
PRJNA213179	SAMN02298075	PIG637	ASD	Wuzhishan	WUZ	0.9954	27847517292
PRJEB9922	SAMEA3497810	PIG641	ASD	Others	WANS	0.9936	24466082425
PRJEB9922	SAMEA3497811	PIG642	ASD	Others	WANS	0.9931	23113030486
PRJNA524263	SAMN11019717	PIG643	ASD	Wannan_Black	WANB	0.9933	27798901552
PRJNA524263	SAMN11019712	PIG644	ASD	Wannan_Black	WANB	0.9904	27719162100
PRJNA524263	SAMN11019715	PIG645	ASD	Wannan_Black	WANB	0.9925	27777835467
PRJNA524263	SAMN11019720	PIG646	ASD	Wannan_Black	WANB	0.9905	26376964257
PRJNA524263	SAMN11019719	PIG647	ASD	Wannan_Black	WANB	0.9917	25100376001
PRJNA524263	SAMN11019704	PIG648	ASD	Wannan_Black	WANB	0.982	25099776635
PRJNA524263	SAMN11019703	PIG649	ASD	Wannan_Black	WANB	0.9944	25239744775
PRJNA524263	SAMN11019713	PIG650	ASD	Wannan_Black	WANB	0.9941	24738337375
PRJNA524263	SAMN11019716	PIG651	ASD	Wannan_Black	WANB	0.9936	24749022267
PRJNA524263	SAMN11019709	PIG652	ASD	Wannan_Black	WANB	0.9948	24328236166
PRJNA524263	SAMN11019702	PIG653	ASD	Wannan_Black	WANB	0.9954	23656122888
PRJNA524263	SAMN11019705	PIG654	ASD	Wannan_Black	WANB	0.9859	23805361084
PRJNA238851	SAMN02646525	PIG663	ASD	Others	TON	0.9945	27828807204
PRJNA238851	SAMN02646545	PIG664	ASD	Others	TON	0.995	22654907449
PRJNA309108	SAMN04440482	PIG668	ASD	Others	RON	0.9953	27858628766
PRJNA398176	SAMN07503176	PIG679	ASD	Others	NEI	0.9926	27778198138
PRJNA213179	SAMN02298125	PIG683	ASD	Min	MIN	0.9938	27797004532
PRJNA213179	SAMN02298123	PIG684	ASD	Min	MIN	0.9956	27839333013
PRJNA213179	SAMN02298126	PIG685	ASD	Min	MIN	0.9943	27817860070
PRJNA213179	SAMN02298121	PIG686	ASD	Min	MIN	0.9957	27851674810
PRJNA213179	SAMN02298122	PIG687	ASD	Min	MIN	0.995	27831484697
PRJNA213179	SAMN02298124	PIG688	ASD	Min	MIN	0.9955	27842642701
PRJEB9922	SAMEA3497807	PIG701	ASD	Meishan	MEI	0.9766	24873330083
PRJNA378496	SAMN06563583	PIG702	ASD	Meishan	MEI	0.9949	27833426963
PRJNA378496	SAMN06562602	PIG703	ASD	Meishan	MEI	0.9955	27860015791
PRJNA378496	SAMN06610393	PIG704	ASD	Meishan	MEI	0.9951	27841122290
PRJNA378496	SAMN06563284	PIG705	ASD	Meishan	MEI	0.9947	27825960108
PRJEB9922	SAMEA3497802	PIG706	ASD	Meishan	MEI	0.995	24405338315
PRJNA378496	SAMN06562584	PIG707	ASD	Meishan	MEI	0.995	27838247975
PRJNA378496	SAMN06603626	PIG708	ASD	Meishan	MEI	0.9956	27856408014
PRJNA378496	SAMN06562971	PIG710	ASD	Meishan	MEI	0.9951	27844628380
PRJNA378496	SAMN06603369	PIG711	ASD	Meishan	MEI	0.9962	27871959345
PRJNA378496	SAMN06562984	PIG712	ASD	Meishan	MEI	0.9958	27865943688
PRJNA378496	SAMN06603407	PIG713	ASD	Meishan	MEI	0.9958	27503371378
PRJNA378496	SAMN06562978	PIG714	ASD	Meishan	MEI	0.9943	27589892804
PRJNA378496	SAMN06562977	PIG715	ASD	Meishan	MEI	0.9949	25616001052
PRJNA378496	SAMN06562956	PIG716	ASD	Meishan	MEI	0.9947	26385429603
PRJNA378496	SAMN06563369	PIG717	ASD	Meishan	MEI	0.9938	26726023983
PRJNA378496	SAMN06607518	PIG718	ASD	Meishan	MEI	0.9947	26332581150
PRJNA378496	SAMN06579320	PIG720	ASD	Meishan	MEI	0.9958	27095972769
PRJNA378496	SAMN06603321	PIG721	ASD	Meishan	MEI	0.994	25784665021
PRJNA378496	SAMN06562589	PIG722	ASD	Meishan	MEI	0.993	25835673251
PRJNA378496	SAMN06564163	PIG723	ASD	Meishan	MEI	0.9946	25679501567
PRJNA378496	SAMN06603310	PIG724	ASD	Meishan	MEI	0.9948	24782486368
PRJNA378496	SAMN06610205	PIG726	ASD	Meishan	MEI	0.995	24922166498
PRJNA378496	SAMN06579151	PIG729	ASD	Meishan	MEI	0.9951	24217391512
PRJNA213179	SAMN02298091	PIG746	ASD	Luchuan	LUC	0.9952	27856535570
PRJNA213179	SAMN02298089	PIG747	ASD	Luchuan	LUC	0.9951	27838121712
PRJNA213179	SAMN02298088	PIG748	ASD	Luchuan	LUC	0.9962	27864832112
PRJNA213179	SAMN02298090	PIG749	ASD	Luchuan	LUC	0.9935	27781129856
PRJNA213179	SAMN02298087	PIG751	ASD	Luchuan	LUC	0.9961	27862553206
PRJNA213179	SAMN02298135	PIG752	ASD	Laiwu	LAI	0.9952	27850128934
PRJNA213179	SAMN02298137	PIG753	ASD	Laiwu	LAI	0.9915	27722984755
PRJNA213179	SAMN02298138	PIG754	ASD	Laiwu	LAI	0.9927	27764976874
PRJNA213179	SAMN02298136	PIG755	ASD	Laiwu	LAI	0.9941	27809575746
PRJNA213179	SAMN02298133	PIG756	ASD	Laiwu	LAI	0.9941	28822099376
PRJNA213179	SAMN02298134	PIG757	ASD	Laiwu	LAI	0.9946	26314837353
PRJNA309108	SAMN04440480	PIG758	ASD	Others	JIN	0.9949	27847022207
PRJNA254936	SAMN03160630	PIG768	ASD	Jeju_black_pig	JEJ	0.9962	27837758337
PRJNA254936	SAMN03160634	PIG769	ASD	Jeju_black_pig	JEJ	0.9944	27764411264
PRJNA254936	SAMN03160628	PIG770	ASD	Jeju_black_pig	JEJ	0.9964	27871649184
PRJNA254936	SAMN03160629	PIG771	ASD	Jeju_black_pig	JEJ	0.9963	27872253265
PRJNA254936	SAMN03160627	PIG772	ASD	Jeju_black_pig	JEJ	0.9935	27710277094
PRJNA254936	SAMN03160626	PIG773	ASD	Korean_peninsula_pig	PEN	0.9974	27912824992
PRJNA254936	SAMN03160625	PIG774	ASD	Korean_peninsula_pig	PEN	0.9973	27909382398
PRJNA254936	SAMN03160622	PIG775	ASD	Korean_peninsula_pig	PEN	0.9968	27324719300
PRJNA254936	SAMN03160621	PIG776	ASD	Korean_peninsula_pig	PEN	0.9972	26120944815
PRJNA254936	SAMN03160623	PIG777	ASD	Korean_peninsula_pig	PEN	0.9969	25441356032
PRJNA254936	SAMN03160632	PIG778	ASD	Jeju_black_pig	JEJ	0.9954	27809926793
PRJNA254936	SAMN03160631	PIG779	ASD	Jeju_black_pig	JEJ	0.9975	25491201965
PRJNA254936	SAMN03160633	PIG780	ASD	Jeju_black_pig	JEJ	0.9967	24716713330
PRJNA254936	SAMN03160624	PIG781	ASD	Korean_peninsula_pig	PEN	0.9972	27847920662
PRJNA213179	SAMN02298115	PIG782	ASD	Hetao	HET	0.9954	27826278480
PRJNA213179	SAMN02298119	PIG783	ASD	Hetao	HET	0.9944	27831100692
PRJNA213179	SAMN02298120	PIG784	ASD	Hetao	HET	0.9964	27885291608
PRJNA213179	SAMN02298116	PIG785	ASD	Hetao	HET	0.9956	27864611157
PRJNA213179	SAMN02298118	PIG786	ASD	Hetao	HET	0.9959	27861084765
PRJNA213179	SAMN02298117	PIG787	ASD	Hetao	HET	0.9958	24651733833
PRJNA213179	SAMN02298079	PIG791	ASD	Others	ERH	0.9941	27806102196
PRJNA314580	SAMN04538376	PIG793	ASD	Enshi_black	EHS	0.9889	27677783654
PRJNA314580	SAMN04538598	PIG794	ASD	Enshi_black	EHS	0.9888	27676627375
PRJNA314580	SAMN04538599	PIG795	ASD	Enshi_black	EHS	0.9922	27770342642
PRJNA378496	SAMN06560458	PIG797	ASD	Others	DIA	0.9956	27871428876
PRJNA378496	SAMN06560373	PIG798	ASD	Others	DIA	0.9955	27849257484
PRJNA378496	SAMN06562957	PIG799	ASD	Others	DAW	0.9948	27850738939
PRJNA309108	SAMN04440479	PIG800	ASD	Others	BAM	0.9959	27874144701
PRJNA478804	SAMN09531794	PIG811	EUD	Duroc	DUR	0.9963	27382780135
PRJNA478804	SAMN09531794	PIG812	EUD	Duroc	DUR	0.9934	27797269508
PRJNA478804	SAMN09531794	PIG813	EUD	Duroc	DUR	0.9961	27868970940
PRJNA478804	SAMN09531794	PIG814	EUD	Duroc	DUR	0.9964	25355912662
PRJNA478804	SAMN09531794	PIG815	EUD	Duroc	DUR	0.9962	26409892844
PRJNA478804	SAMN09531794	PIG818	EUD	Duroc	DUR	0.9958	27182146565
PRJNA478804	SAMN09531794	PIG819	EUD	Duroc	DUR	0.9963	27878674056
PRJNA478804	SAMN09531794	PIG820	EUD	Duroc	DUR	0.989	26601574013
PRJNA478804	SAMN09531794	PIG821	EUD	Duroc	DUR	0.9965	25796852045
PRJNA478804	SAMN09531794	PIG822	ASD	Xiang-Bama	XIA	0.9959	27866745377
PRJNA478804	SAMN09531794	PIG823	ASD	Xiang-Bama	XIA	0.996	27875626653
PRJNA478804	SAMN09531794	PIG824	ASD	Xiang-Bama	XIA	0.9959	25131073579
PRJNA478804	SAMN09531794	PIG825	ASD	Xiang-Bama	XIA	0.996	24396997778
PRJNA478804	SAMN09531794	PIG827	ASD	Xiang-Bama	XIA	0.9958	27101775887
PRJNA478804	SAMN09531794	PIG828	ASD	Xiang-Bama	XIA	0.996	27583566274
PRJNA478804	SAMN09531794	PIG829	ASD	Xiang-Bama	XIA	0.9958	27862221323
PRJNA478804	SAMN09531794	PIG830	ASD	Xiang-Bama	XIA	0.9955	27857894300
PRJNA478804	SAMN09531794	PIG831	ASD	Xiang-Bama	XIA	0.9957	27857755807
PRJEB30129	SAMEA5151077	PIG834	Porcula_salvania	Porcula_salvania	SAL	0.9858	27559204070
PRJEB30129	SAMEA5151078	PIG835	Porcula_salvania	Porcula_salvania	SAL	0.9851	28826676119
PRJEB30129	SAMEA5151079	PIG836	Porcula_salvania	Porcula_salvania	SAL	0.9833	22674547929
PRJEB30129	SAMEA5151080	PIG837	Porcula_salvania	Porcula_salvania	SAL	0.9812	27423257015
PRJEB30129	SAMEA5151081	PIG838	Porcula_salvania	Porcula_salvania	SAL	0.9863	27529510255

## Sheet: Supplementary Data 8
The functional regions of 330 PCGs have the dimorphic SINEs with extreme Fst
Group ID	Gene name	Gene	Fst	Top %	Frequency in cluster	Frequency in others	Alpha coefficient	Functional regions	Chr_TE	Loc_TE1	Loc_TE2
G01	QSOX2	gene28422	1	0.020142	1	0	0.76281	upstream	NW_018084833.1	1446602	1446602
G01	ASB4	gene17006	1	0.115939	1	0	0.74848	UTR3	9	75337011	75337011
G01	VPS50	gene16984	1	0.126256	1	0	0.78357	UTR3	9	73215677	73215677
G01	PHOX2A	gene16176	1	0.144924	1	0	0.75866	UTR5	9	6819874	6819874
G01	LOC100516455	gene16810	1	0.168014	1	0	0.76984	UTR3	9	56335074	56335074
G01	LOC100521851	gene16076	1	0.18619	1	0	0.75813	UTR5	9	5020706	5020706
G01	LOC110255376	gene16073	1	0.188156	1	0	0.77156	UTR5	9	4989300	4989300
G01	LOC100625386	gene16066	1	0.190612	1	0	0.76314	UTR3	9	4905095	4905095
G01	C9H11orf53	gene16500	1	0.222544	1	0	0.7801	UTR3	9	39062033	39062033
G01	DDX10	gene16491	1	0.23237	1	0	0.76621	upstream	9	37006162	37006162
G01	LOC100524097	gene15882	1	0.264793	1	0	0.74398	UTR3	9	2567936	2567936
G01	DLG2	gene16313	1	0.290339	1	0	0.7646	UTR5	9	18317671	18317671
G01	TSEN15	gene17399	1	0.346344	1	0	0.77804	UTR3	9	125337336	125337336
G01	TEDDM1	gene17379	1	0.355187	1	0	0.78634	UTR5	9	123771557	123771557
G01	ZBTB37	gene17307	1	0.380241	1	0	0.76672	UTR3	9	116178662	116178662
G01	ZNF786	gene17251	1	0.407752	1	0	0.77097	UTR3	9	109246657	109246657
G01	LHFPL3	gene17192	1	0.422982	1	0	0.79762	UTR5	9	104272869	104272869
G01	LHFPL3	gene17192	1	0.423473	1	0	0.76926	UTR5	9	104270760	104270760
G01	INPP4B	gene15419	1	0.493233	1	0	0.77136	UTR3	8	85522867	85522867
G01	GRSF1	gene15255	1	0.540886	1	0	0.7536	UTR3	8	67588637	67588637
G01	LOC100624700	gene15230	1	0.543833	1	0	0.7283	UTR3	8	66603541	66603541
G01	RXFP1	gene15107	1	0.589521	1	0	0.74934	UTR3	8	47602265	47602265
G01	THAP9	gene15778	1	0.702513	1	0	0.76703	UTR5	8	135419303	135419303
G01	THAP9	gene15778	1	0.703004	1	0	0.7542	UTR3	8	135402027	135402027
G01	BMPR1B	gene15685	1	0.73641	1	0	0.76417	UTR5	8	124656558	124656558
G01	LAMTOR3	gene15656	1	0.751148	1	0	0.76677	UTR5	8	120628252	120628252
G01	DNAJB14	gene15655	1	0.75164	1	0	0.77495	UTR3	8	120594353	120594353
G01	UBE2D3	gene15642	1	0.756061	1	0	0.76353	upstream	8	118217863	118217863
G01	SLC10A1	gene14445	1	0.843998	1	0	0.74929	upstream	7	93422834	93422834
G01	SLC7A7	gene14114	1	0.891651	1	0	0.77475	UTR5	7	76196645	76196645
G01	TINF2	gene14056	1	0.896072	1	0	0.7605	UTR3	7	75064342	75064342
G01	CIDEB	gene14050	1	0.896564	1	0	0.75758	UTR5	7	74984305	74984305
G01	AKAP6	gene13993	1	0.917197	1	0	0.73619	UTR5	7	67225466	67225466
G01	SNX6	gene13980	1	0.924075	1	0	0.77607	UTR3	7	65205093	65205093
G01	COMMD4	gene13882	1	0.945199	1	0	0.77183	upstream	7	58283789	58283789
G01	CENPQ	gene13643	1	0.98057	1	0	0.77594	UTR3	7	43639299	43639299
G01	USP49	gene13544	1	0.995308	1	0	0.74878	UTR3	7	36980334	36980334
G01	SLC17A4	gene12960	1	1.03412	1	0	0.75308	UTR3	7	20519210	20519210
G01	CIPC	gene14540	1	1.10339	1	0	0.7799	upstream	7	100179992	100179992
G01	NT5C1A	gene12057	1	1.11469	1	0	0.74397	upstream	6	95497776	95498038
G01	WWOX	gene10160	1	1.11616	1	0	0.75595	UTR3	6	9519781	9519781
G01	PADI2	gene11698	1	1.16627	1	0	0.77441	UTR3	6	75698885	75698885
G01	BCO1	gene10144	1	1.17953	1	0	0.76724	UTR3	6	7009269	7009269
G01	KCNAB2	gene11543	1	1.19034	1	0	0.75071	UTR5	6	66992559	66992559
G01	CFAP74	gene11506	1	1.19869	1	0	0.76516	upstream	6	64039623	64039623
G01	ZIM2	gene11369	1	1.20655	1	0	0.75975	upstream	6	61194378	61194378
G01	FUT2A	gene11009	1	1.21687	1	0	0.782	UTR3	6	54022101	54022101
G01	LOC100513542;HIF3A	gene10940;gene10939	1	1.22227	1	0	0.76823	UTR5;UTR3	6	52373482	52373482
G01	CNFN;MEGF8	gene10807,gene10808	1	1.22915	1	0	0.77358	UTR3	6	49573937	49573937
G01	DNAAF1	gene10118	1	1.23996	1	0	0.77501	UTR5	6	4482170	4482170
G01	KCTD15	gene10570	1	1.24242	1	0	0.75543	UTR3	6	43545353	43545353
G01	HEATR3	gene10500	1	1.25568	1	0	0.75946	UTR3	6	34706709	34706709
G01	EMC8	gene10092	1	1.26207	1	0	0.76148	UTR3	6	3152212	3152212
G01	SNTB2	gene10275	1	1.30235	1	0	0.77415	UTR3	6	17678536	17678536
G01	TERF2	gene10269	1	1.30284	1	0	0.76622	upstream	6	17604788	17604788
G01	LOC100523256	gene12687	1	1.3107	1	0	0.74771	UTR3	6	168287874	168287874
G01	LOC100523256	gene12687	1	1.31119	1	0	0.76717	UTR3	6	168287864	168287864
G01	MAGOH	gene12517	1	1.33134	1	0	0.72828	upstream	6	158987663	158987663
G01	LRP8	gene12516	1	1.33183	1	0	0.77064	UTR3	6	158980520	158980520
G01	USP1	gene12431	1	1.35541	1	0	0.76226	UTR3	6	149972253	149972253
G01	LOC100522498	gene12421	1	1.36032	1	0	0.76253	exonic	6	149004179	149004179
G01	IL12RB2	gene12394	1	1.36916	1	0	0.75378	UTR5	6	145283561	145283561
G01	ADAT1	gene10179	1	1.44629	1	0	0.75626	UTR5	6	12076859	12076859
G01	ZSCAN30	gene12253	1	1.45022	1	0	0.79698	UTR3	6	119088278	119088278
G01	NOL4	gene12246	1	1.45612	1	0	0.78353	UTR5	6	117870846	117870846
G01	MIB1	gene12178	1	1.48412	1	0	0.77249	UTR3	6	107038161	107038161
G01	PICK1	gene8768	1	1.51016	1	0	0.76703	UTR5	5	9826724	9826724
G01	TMCC3	gene9914	1	1.53963	1	0	0.77152	UTR5	5	88636726	88636726
G01	NEDD1	gene9887	1	1.54455	1	0	0.74403	UTR3	5	86694690	86694690
G01	RAPGEF3	gene9766	1	1.57599	1	0	0.77436	UTR5	5	78127312	78127312
G01	GXYLT1	gene9725	1	1.59613	1	0	0.76934	UTR3	5	73363303	73363303
G01	ATF7IP	gene9465	1	1.63199	1	0	0.75821	UTR5	5	58130966	58130966
G01	RERG	gene9450	1	1.63838	1	0	0.7843	upstream	5	57348979	57348979
G01	SOX5	gene9400	1	1.66442	1	0	0.76764	UTR5	5	49637104	49637104
G01	KIAA0930,NUP50	gene8630,gene8632	1	1.68014	1	0	0.75994	UTR3	5	4198106	4198106
G01	CNOT2	gene9296	1	1.70077	1	0	0.77474	upstream	5	34470591	34470591
G01	BEST3	gene9292	1	1.70323	1	0	0.73374	UTR3	5	33915927	33915927
G01	FIGNL2	gene8913	1	1.75088	1	0	0.73433	UTR5	5	17184022	17184022
G01	CRY1	gene8836	1	1.76169	1	0	0.76692	UTR3	5	13429392	13429392
G01	EIF3D	gene8810	1	1.76955	1	0	0.77491	upstream	5	11212720	11212720
G01	LOC110255273	gene8115	1	1.78527	1	0	0.7673	UTR3	4	99219483	99219483
G01	TTPA	gene7491	1	1.86927	1	0	0.77894	UTR3	4	70978467	70978467
G01	LRRC8D	gene8507	1	2.04416	1	0	0.78037	UTR5	4	126873075	126873075
G01	EVI5	gene8479	1	2.05448	1	0	0.77466	UTR3	4	124599661	124599661
G01	CLCC1	gene8367	1	2.10754	1	0	0.77544	UTR3	4	111098996	111098996
G01	FMO5	gene8160	1	2.12817	1	0	0.76368	UTR3	4	100370736	100370736
G01	NRXN1	gene6502	1	2.15863	1	0	0.76391	UTR5	3	90478536	90478536
G01	TMEM17	gene6422	1	2.19597	1	0	0.7475	UTR3	3	79422002	79422002
G01	WDPCP	gene6419	1	2.19891	1	0	0.7593	UTR5	3	78438025	78438025
G01	ETAA1	gene6390	1	2.21267	1	0	0.75982	UTR5	3	74732500	74732500
G01	LOC100512341	gene6369	1	2.21709	1	0	0.76926	UTR3	3	72968871	72968871
G01	ZNF638	gene6339	1	2.22151	1	0	0.75162	splicing	3	71305115	71305115
G01	NAT8	gene6321	1	2.22937	1	0	0.75324	UTR5	3	69250608	69250608
G01	MTHFD2	gene6310	1	2.23085	1	0	0.75624	upstream	3	68834210	68834210
G01	TCF7L1	gene6255	1	2.25688	1	0	0.78355	upstream	3	59459287	59459287
G01	LOC100523897	gene6073	1	2.28587	1	0	0.76209	UTR5	3	46066253	46066253
G01	HAGHL	gene5964	1	2.29717	1	0	0.74331	UTR3	3	41050059	41050059
G01	MLST8	gene5895	1	2.29913	1	0	0.76483	UTR3	3	39779892	39780152
G01		gene5839	1	2.30012	1	0	0.74987	upstream	3	39053183	39053183
G01	ZNF597	gene5817	1	2.30061	1	0	0.75276	exonic	3	38792358	38792358
G01	HMOX2	gene5794	1	2.30405	1	0	0.77619	UTR3	3	37830714	37830714
G01	NUDT16L1	gene5789	1	2.30454	1	0	0.76761	UTR3	3	37685720	37685720
G01	ERCC4	gene5716	1	2.33008	1	0	0.77844	upstream	3	29306722	29306722
G01	LFNG,CHST12	gene5156,gene5157	1	2.35022	1	0	0.76129	upstream	3	1720422	1720422
G01	LOC110259833	gene5153	1	2.35121	1	0	0.78687	UTR3	3	1691999	1691999
G01	DDX1	gene6822	1	2.38707	1	0	0.76554	upstream	3	121857035	121857035
G01	ADGRV1	gene4563	1	2.45781	1	0	0.78548	UTR3	2	98277631	98277631
G01	POLR3G	gene4561	1	2.46076	1	0	0.75822	UTR3	2	97686798	97686798
G01	MSH3	gene4516	1	2.48483	1	0	0.79885	UTR3	2	89455369	89455369
G01	CRHBP	gene4478	1	2.49564	1	0	0.77527	UTR5	2	85815817	85815817
G01	LMAN2	gene4401	1	2.51136	1	0	0.75323	upstream	2	80594396	80594396
G01	LOC100621931	gene4370	1	2.51333	1	0	0.76112	UTR3	2	79579947	79579947
G01	S1PR5	gene3999	1	2.53445	1	0	0.77839	UTR3	2	69293750	69293750
G01	LOC100624150	gene3516	1	2.55607	1	0	0.74183	upstream	2	56316298	56316298
G01	SOX6	gene3274	1	2.58456	1	0	0.7409	UTR5	2	42468510	42468510
G01	ANO5	gene3223	1	2.59831	1	0	0.73051	upstream	2	37256379	37256379
G01	PKD2L2	gene4879;gene4877	1	2.71082	1	0	0.76915	upstream;downstream	2	139919600	139919600
G01	COMMD10	gene4687	1	2.76191	1	0	0.75813	UTR3	2	120435840	120435840
G01	STARD4	gene4651	1	2.77468	1	0	0.7583	UTR3	2	116236750	116236750
G01	TMEM232	gene4644	1	2.78008	1	0	0.74585	UTR3	2	115391565	115391565
G01	MS4A15	gene2864	1	2.80121	1	0	0.76332	upstream	2	10970066	10970066
G01	NUDT12	gene4628	1	2.80514	1	0	0.74868	UTR3	2	109045755	109045755
G01	GIN1	gene4624	1	2.80661	1	0	0.76783	UTR5	2	108589040	108589040
G01	LOC110260788	gene729	1	2.84444	1	0	0.79495	exonic	1	96577117	96577117
G01	C1H18orf25	gene722	1	2.84542	1	0	0.78704	UTR3	1	95898457	95898457
G01	LOC100302368	gene26380	1	2.86163	1	0	0.7582	UTR5	18	7690878	7690878
G01	RBM28	gene26552	1	2.99133	1	0	0.7841	upstream	18	20033759	20033759
G01	VAPB	gene26142	1	3.05912	1	0	0.76842	UTR5	17	58602708	58602708
G01	VAPB	gene26142	1	3.05962	1	0	0.7689	UTR5	17	58600480	58600480
G01	CSE1L	gene26046	1	3.07877	1	0	0.75172	upstream	17	50744584	50744584
G01	LOC110257390	gene25803	1	3.11218	1	0	0.76767	upstream	17	36848159	36848159
G01	HACE1	gene526	1	3.18194	1	0	0.77151	UTR3	1	70994170	70994170
G01	GTF2H2	gene25153	1	3.2797	1	0	0.77829	UTR3	16	47687817	47687817
G01	MMS22L	gene497	1	3.29297	1	0	0.76129	UTR3	1	64308678	64308678
G01	ARL15	gene25030	1	3.33473	1	0	0.78087	UTR3	16	33370150	33370150
G01	PELO	gene25021	1	3.34111	1	0	0.76386	UTR3	16	32144317	32144317
G01	FBXO4	gene24972	1	3.35732	1	0	0.74929	UTR3	16	26723151	26723151
G01	LNPK	gene24258	1	3.47965	1	0	0.7818	upstream	15	81806595	81806595
G01	KCNH7	gene24157	1	3.52141	1	0	0.74034	UTR3	15	69060202	69060202
G01	WDR33	gene24080	1	3.55088	1	0	0.77318	UTR3	15	59590776	59590776
G01		gene24002	1	3.59362	1	0	0.75617	ncRNA_exonic	15	47705539	47705539
G01	LOC110257058	gene23884	1	3.64521	1	0	0.76329	upstream	15	31895586	31895586
G01	LOC100626063	gene24785	1	3.68647	1	0	0.78784	UTR5	15	139121770	139121770
G01	C2CD6	gene24424	1	3.77736	1	0	0.77822	UTR3	15	105170694	105170694
G01	ORC2	gene24415	1	3.77834	1	0	0.75539	UTR3	15	104613635	104613635
G01	ASAH2	gene23215	1	3.80192	1	0	0.7633	UTR3	14	99025702	99025702
G01	ZWINT	gene23198	1	3.82354	1	0	0.76598	UTR3	14	94100444	94100444
G01	WAPL	gene23119	1	3.84613	1	0	0.77954	upstream	14	87589307	87589307
G01	STOX1	gene22959	1	3.89821	1	0	0.74421	UTR3	14	71984284	71984284
G01	EGR2	gene22922	1	3.92081	1	0	0.73896	UTR3	14	66282653	66282653
G01	FAM160B2	gene22116	1	3.93014	1	0	0.74137	exonic	14	6370515	6370515
G01	EIF4ENIF1	gene22655	1	3.96944	1	0	0.75941	exonic	14	48158612	48158612
G01	ASCC2	gene22617	1	3.97288	1	0	0.77734	UTR3	14	46799188	46799188
G01	TMEM116	gene22493	1	3.99892	1	0	0.76362	UTR3	14	39802656	39802656
G01	C14H12orf49	gene22458	1	4.01071	1	0	0.73957	UTR3	14	35974397	35974397
G01	NXNL2	gene22071	1	4.01611	1	0	0.75345	upstream	14	348022	348022
G01		gene22385,gene22386	1	4.03134	1	0	0.7759	UTR3	14	30520090	30520090
G01	CBR4	gene22272	1	4.05492	1	0	0.77006	UTR3	14	20642232	20642232
G01	GLRA3	gene22232	1	4.06819	1	0	0.77377	upstream	14	15119673	15119673
G01	NKX1-2	gene23629	1	4.08636	1	0	0.78243	upstream	14	133856482	133856482
G01	PDCD4	gene23498	1	4.11682	1	0	0.79639	UTR5	14	121306709	121306709
G01	ZNF518A	gene23321	1	4.15662	1	0	0.75841	UTR3	14	107622000	107622000
G01	CC2D2B	gene23318	1	4.15956	1	0	0.77087	UTR3	14	107505640	107505640
G01	PLSCR5	gene21045	1	4.22687	1	0	0.77396	UTR3	13	86927253	86927253
G01	CHCHD6	gene20924	1	4.27649	1	0	0.77108	UTR5	13	73256452	73256452
G01	ACAD9	gene20892	1	4.28385	1	0	0.77199	upstream	13	71374790	71374790
G01	RAF1	gene20857	1	4.29859	1	0	0.75475	upstream	13	68658810	68658810
G01	FOXP1	gene20757	1	4.34723	1	0	0.76432	UTR5	13	52603832	52603832
G01	ASB14	gene20685	1	4.40028	1	0	0.76389	UTR3	13	39127155	39127155
G01	GLT8D1	gene20650	1	4.41551	1	0	0.74746	UTR5	13	34838026	34838026
G01	NBEAL2	gene20486	1	4.43173	1	0	0.74014	UTR5	13	29854622	29854622
G01	MORC3	gene21934	1	4.46955	1	0	0.77878	UTR3	13	200038931	200038931
G01	PAXBP1	gene21884	1	4.47348	1	0	0.77111	upstream	13	196372093	196372093
G01	HHLA2	gene21621	1	4.59581	1	0	0.75403	UTR5	13	151175680	151175680
G01	ADPRH	gene21534	1	4.63708	1	0	0.76007	UTR3	13	140667996	140667996
G01	NEK10	gene20294	1	4.65034	1	0	0.74752	UTR3	13	13752231	13752231
G01	LMLN	gene21458	1	4.6582	1	0	0.73636	upstream	13	134595122	134595122
G01	ATP13A3	gene21403	1	4.66557	1	0	0.74705	UTR5	13	131462067	131462067
G01	MB21D2	gene21391	1	4.66999	1	0	0.76799	upstream	13	129997962	129997962
G01	GMNC	gene21385	1	4.67392	1	0	0.77468	upstream	13	128251923	128251923
G01	LOC106508360	gene21373	1	4.68129	1	0	0.75775	UTR3	13	125780333	125780333
G01	B3GNT5	gene21290	1	4.69259	1	0	0.73627	UTR5	13	121205172	121205172
G01	CCDC39	gene21270	1	4.70192	1	0	0.79158	upstream	13	118773845	118773845
G01	TTC14	gene21269	1	4.70291	1	0	0.73538	upstream	13	118613950	118613950
G01	BCHE	gene21191	1	4.75596	1	0	0.78739	UTR3	13	104949446	104949446
G01	PDE7B	gene251	1	4.782	1	0	0.72851	UTR5	1	28115938	28115938
G01	GAPVD1	gene2236	1	4.8046	1	0	0.76458	UTR3	1	266029638	266029638
G01	NARF	gene18772	1	4.81393	1	0	0.76857	UTR3	12	632377	632377
G01	LOC100156618	gene2124	1	4.81786	1	0	0.74147	exonic	1	261469429	261469429
G01	ZNF287	gene20139	1	4.82916	1	0	0.76711	UTR3	12	59053639	59053639
G01	ZNF624	gene20137	1	4.83064	1	0	0.75131	UTR3	12	59005573	59005573
G01	BCL6B	gene19967	1	4.8665	1	0	0.76127	UTR3	12	52432394	52432394
G01	INCA1	gene19936	1	4.87043	1	0	0.75111	UTR3	12	51931349	51931349
G01	NSRP1	gene19777	1	4.90236	1	0	0.76184	upstream	12	46210408	46210408
G01	LOC106504796	gene18893	1	4.9225	1	0	0.7858	UTR3	12	4306317	4306317
G01	ZNF207	gene19683	1	4.92496	1	0	0.78681	UTR3	12	42580492	42580492
G01	LOC100513390	gene1880	1	4.96279	1	0	0.7427	upstream	1	236743012	236743012
G01	SPAG9	gene19497	1	5.00995	1	0	0.76554	upstream	12	27370904	27370904
G01	WIPF2	gene19340	1	5.04188	1	0	0.77057	UTR3	12	22119987	22119987
G01	CDC6	gene19339	1	5.04237	1	0	0.75947	UTR5	12	22116962	22116962
G01	DMRT2	gene1747	1	5.04974	1	0	0.75965	UTR3	1	220745763	220745763
G01	TANC2	gene19111	1	5.07774	1	0	0.7527	UTR5	12	15733422	15733422
G01	MYADML2	gene18798	1	5.11164	1	0	0.7547	UTR3	12	1056900	1057165
G01	UTRN	gene192	1	5.12638	1	0	0.76242	UTR3	1	20515519	20515519
G01	TEK	gene1571	1	5.16028	1	0	0.75164	UTR3	1	195938703	195938703
G01	ZAR1L	gene18309	1	5.18533	1	0	0.76416	UTR5	11	8804951	8804951
G01	EXOC5	gene1495	1	5.19073	1	0	0.75837	UTR3	1	186381362	186381362
G01	GMFB	gene1469	1	5.20302	1	0	0.76044	UTR3	1	183851454	183851454
G01	LOC110255872	gene18754	1	5.22021	1	0	0.73113	upstream	11	79156002	79156002
G01	GALR1	gene1188	1	5.42654	1	0	0.76673	UTR5	1	147465119	147465119
G01	OIP5	gene1042	1	5.52332	1	0	0.75875	UTR3	1	130052461	130052461
G01	C1H15orf48	gene955	1	5.54789	1	0	0.74454	upstream	1	126308645	126308645
G01	TNFRSF19	gene18236	1	5.55722	1	0	0.76013	upstream	11	2468355	2468355
G01	SHC4	gene932	1	5.56655	1	0	0.78963	UTR3	1	122871158	122871158
G01	GALK2	gene929	1	5.56852	1	0	0.75448	UTR3	1	122372040	122372040
G01	BCL2L10	gene897	1	5.58277	1	0	0.77571	UTR5	1	119595959	119595959
G01	RAB27A	gene881	1	5.6034	1	0	0.75439	UTR5	1	116576628	116576628
G01	FREM2	gene18344	1	5.62502	1	0	0.75646	UTR3	11	14114548	14114548
G01	UFM1	gene18342	1	5.62698	1	0	0.76398	UTR3	11	13778611	13778611
G01	SNX1	gene806	1	5.66825	1	0	0.74419	UTR3	1	107905748	107905748
G01	PROSER2	gene18106	1	5.72916	1	0	0.76409	UTR3	10	60034164	60034164
G01	LOC106504501	gene17648	1	5.85395	1	0	0.77788	UTR5	10	13982185	13982185
G01	FAM177B	gene17613	1	5.86033	1	0	0.76539	UTR3	10	11500601	11500601
G02	TNFSF4	gene17298	1	0.0638648	1	0	1.2481	UTR3	9	115547663	115547663
G02	LOC100516636	gene17297	1	0.0643561	1	0	1.1891	exonic	9	115531291	115531291
G02	LOC100520317	gene15268	1	0.0928496	1	0	1.2076	UTR3	8	69338705	69338705
G02	RNF212	gene14738	1	0.10464	1	0	1.2355	UTR5;UTR3	8	398493	398493
G02		gene14181	1	0.154749	1	0	1.2326	upstream	7	77408434	77408434
G02	ATXN1	gene12889	1	0.189629	1	0	1.2302	UTR5	7	12728519	12728519
G02	ATXN1	gene12889	1	0.190121	1	0	1.2316	UTR5	7	12728505	12728505
G02	STPG1	gene11802	1	0.20928	1	0	1.2263	UTR3	6	82054124	82054124
G02	PADI6	gene11702	1	0.212719	1	0	1.2166	upstream	6	75969038	75969038
G02	LOC102158906	gene11180	1	0.220579	1	0	1.2172	UTR5	6	57130167	57130167
G02	ZNF570	gene10677	1	0.225001	1	0	1.2229	UTR3	6	46467869	46467869
G02	ZNF567	gene10657	1	0.225492	1	0	1.2117	UTR5	6	45737167	45737167
G02	ZYG11A	gene12526	1	0.251529	1	0	1.2287	UTR3	6	159348161	159348161
G02	DNAJC6	gene12410	1	0.257424	1	0	1.2449	UTR5	6	147053511	147053511
G02	EXOSC6	gene10208	1	0.268723	1	0	1.2248	upstream	6	13297151	13297151
G02	MYOM1	gene12145	1	0.280023	1	0	1.2193	upstream	6	103450456	103450456
G02	RERGL	gene9438	1	0.312446	1	0	1.2555	UTR5	5	54939647	54939647
G02	MAPK11	gene8583	1	0.319324	1	0	1.2127	upstream	5	420357	420357
G02	USP15	gene9227	1	0.327676	1	0	1.2385	UTR3	5	27020521	27020521
G02	WDR63	gene8559	1	0.382698	1	0	1.2352	upstream	4	130827655	130827655
G02	INCENP	gene2810	1	0.450492	1	0	1.226	upstream	2	9446309	9446309
G02	F2R	gene4475	1	0.454423	1	0	1.2038	UTR3	2	85657833	85657833
G02	SH3GL1	gene4175	1	0.460318	1	0	1.2299	upstream	2	74413830	74413830
G02	AKAP8L	gene3707	1	0.462774	1	0	1.2225	UTR3	2	62215652	62215652
G02	METTL15	gene3196	1	0.480951	1	0	1.2275	UTR3	2	32031098	32031098
G02	LOC100524308	gene4810	1	0.501584	1	0	1.2167	upstream	2	135185637	135185637
G02	ST7	gene26619	1	0.546781	1	0	1.191	UTR5	18	29234541	29234541
G02	BPI	gene25894	1	0.578222	1	0	1.2277	upstream	17	41344442	41344442
G02	PIGU	gene25825	1	0.580678	1	0	1.2235	upstream	17	38081803	38081803
G02	SH3PXD2B	gene25203	1	0.620962	1	0	1.2187	UTR3	16	51857532	51857532
G02	SESTD1	gene24294	1	0.667633	1	0	1.2154	UTR3	15	84766462	84766462
G02	CLASP1	gene23864	1	0.699074	1	0	1.1873	UTR5	15	29905510	29905510
G02	FUT11	gene23038	1	0.742797	1	0	1.216	UTR3	14	76504766	76504766
G02	TMEM191C	gene22727	1	0.7595	1	0	1.1912	UTR5	14	50379917	50379917
G02	STN1	gene23462	1	0.798801	1	0	1.217	UTR3	14	114817089	114817089
G02	A4GNT	gene20974	1	0.822873	1	0	1.2398	upstream	13	78933455	78933455
G02	LOC100620198	gene21616	1	0.887229	1	0	1.2362	upstream	13	150667669	150667669
G02	GP5	gene21402	1	0.900002	1	0	1.2163	UTR5	13	131388261	131388261
G02	AKAP2	gene2027	1	0.931935	1	0	1.218	UTR5	1	251109027	251109027
G02	KCNJ2	gene19026	1	0.977623	1	0	1.2156	UTR5	12	10370747	10370747
G02	B2M	gene973	1	1.0803	1	0	1.2179	upstream	1	126844583	126844583
G02	LOC110255652	gene17718	1	1.12893	1	0	1.2139	UTR3	10	21701697	21701697
G03	LOC100739507	gene25960	0.735072	0.0707426	0.617647	0.0512821	0.039112	upstream	17	47506556	47506556
G03	IL12B	gene25286	0.712429	0.097271	0.588235	0.0512821	0.031017	UTR3	16	64158822	64158822
G03	FRZB	gene24313	0.670478	0.163101	0.735294	0.102564	0.033937	upstream	15	88377793	88377793
G03	MALT1	gene1276	0.625947	0.279531	0.882353	0.179487	0.061776	UTR3	1	162078777	162078777
G03	MYLK4	gene12762	0.589523	0.393014	0.676471	0.115385	0.028551	UTR3	7	1569186	1569186
G03	LOC110260592	gene9795	0.555106	0.539903	0.647059	0.118234	0.021318	upstream	5	78976428	78976428
G03	TOR1AIP2	gene17354	0.545873	0.605242	0.852941	0.213675	0.031063	UTR3	9	121480584	121480584
G03	HYAL1	gene20586	0.537726	0.65879	0.970588	0.286325	0.072545	upstream	13	32801221	32801221
G03	LOC102157767	gene16389	0.523615	0.749675	0.823529	0.212251	0.02412	UTR3	9	26289463	26289463
G03	LOC100521785	gene6074	0.517626	0.775712	0.911765	0.264957	0.038726	UTR3	3	46071754	46071754
G03	LOC100513612	gene17271	0.495851	0.945199	0.647059	0.141026	0.019934	UTR5	9	113548091	113548354
G04	SLC3A2	gene2775	1	0.00294761	1	0	1.6658	upstream	2	8919176	8919176
G04	SIRT1	gene22941	1	0.00540394	1	0	1.6806	UTR3	14	71125917	71125917
G04	BUB3	gene23620	0.997123	0.0196507	0.944444	0	0.5189	UTR3	14	132713990	132713990
G04	SYT16	gene1544	0.990289	0.0437228	0.833333	0	0.18995	UTR3	1	191038981	191038981
G04	RASSF9	gene9980	0.988023	0.0491268	0.944444	0.00417827	0.13805	UTR5	5	96299456	96299456
G04	MYO6	gene677	0.98616	0.0628823	0.777778	0	0.19393	upstream	1	90138459	90138459
G04	LOC100511352	gene23675	0.981093	0.0790941	1	0.0097493	0.84973	UTR5	14	139037359	139037359
G04	LOC100152619	gene14415;gene14414	0.980266	0.084498	0.888889	0.00557103	0.13003	upstream;downstream	7	91293996	91293996
G04	PPFIA2	gene9995	0.975733	0.10857	1	0.0125348	0.70431	UTR5	5	100004451	100004451
G04	CCDC34	gene3203	0.967226	0.140503	0.833333	0.00835655	0.043968	upstream	2	32983450	32983450
G04	VWA5B1	gene11737	0.966817	0.141976	0.888889	0.0111421	0.087992	UTR3	6	78612620	78612620
G04	MGAT4D	gene15430	0.962315	0.166048	0.555556	0	0.086021	UTR5	8	86567504	86567504
G04	LOC100512976	gene16100	0.957243	0.190121	1	0.0222841	0.5415	UTR3	9	5240958	5240958
G04	LEP	gene26554	0.952055	0.222544	0.833333	0.0139276	0.035723	upstream	18	20124979	20124979
G04	DSG4	gene12227	0.937568	0.311464	0.555556	0.00417827	0.031675	upstream	6	115288297	115288297
G04	PKIA	gene7401	0.93654	0.319815	0.722222	0.0125348	0.02339	upstream	4	57879412	57879412
G04	MRM1	gene19613	0.935417	0.329149	0.611111	0.00696379	0.028219	UTR3	12	38143824	38143824
G04	DYRK1A	gene21948	0.935366	0.331606	0.666667	0.0097493	0.033161	UTR5	13	201037577	201037577
G04	DSG4	gene12227	0.929476	0.367468	0.555556	0.00557103	0.02663	upstream	6	115288283	115288283
G04	CMBL	gene25353	0.928574	0.377785	0.611111	0.00835655	0.022705	upstream	16	72169870	72169870
G04	RAP1B	gene9277	0.92146	0.419543	0.555556	0.00696379	0.015368	upstream	5	32909592	32909592
G04	LOC100156062	gene8816	0.912179	0.494707	0.944444	0.04039	0.047755	UTR3	5	11566721	11566721
G04	GRIN2B	gene9466	0.901068	0.562993	0.833333	0.0334262	0.022728	UTR3	5	58934199	58934199
G04	OSBPL9	gene12545	0.892513	0.630296	0.888889	0.0431755	0.043315	upstream	6	160566869	160566869
G04	GEMIN5	gene25313	0.889331	0.652404	0.888889	0.0445682	0.047478	UTR3	16	68329641	68329641
G04	LOC110260850	gene9095	0.886984	0.66272	0.833333	0.0389972	0.029015	upstream	5	21052381	21052381
G04	MRPS28	gene7389	0.886265	0.665668	1	0.0612813	0.20288	UTR3	4	56704932	56704932
G04	LOC100516453	gene16127	0.88157	0.720198	0.944444	0.0557103	0.035444	UTR3	9	5680686	5680686
G04	G6PC3	gene19194	0.869181	0.836629	1	0.0710306	0.17406	upstream	12	19127012	19127012
G04	HINT3	gene332	0.859285	0.929479	0.833333	0.0501393	0.01705	UTR3	1	37009774	37009774
G04	LPP	gene21374	0.852365	0.998747	1	0.0807799	0.16027	UTR3	13	126472777	126472777
G05	MYBL1	gene7466	0.615608	0.115939	0.625	0.0759494	0.096787	upstream	4	68119153	68119153
G05	IGFBP7	gene15179	0.613374	0.121343	0.721154	0.113924	0.11771	upstream	8	56358468	56358468
G05	WWOX	gene10160	0.561232	0.247599	0.942308	0.267405	0.74095	UTR3	6	9549357	9549357
G05	LOC106504267	gene4972	0.55998	0.25595	0.653846	0.109177	0.075762	UTR3	2	142916121	142916121
G05	LRRC49	gene1355	0.554096	0.281005	0.730769	0.147152	0.078403	upstream	1	168552487	168552487
G05	GEMIN5	gene25313	0.456968	0.830734	0.663462	0.161392	0.05116	UTR3	16	68327260	68327260
G05	PKNOX1	gene22010	0.455914	0.840068	0.817308	0.256329	0.071706	UTR5	13	206167088	206167088
G05	WIPF3	gene26715	0.451041	0.884282	0.884615	0.310127	0.084793	UTR5	18	43023900	43023900
G05	CTSS	gene8080	0.450018	0.896072	0.951923	0.367089	0.24865	upstream	4	98415149	98415149
G05	TIPARP	gene21138	0.446418	0.927513	0.730769	0.205696	0.045833	upstream	13	96495501	96495761
G06	WWOX	gene10160	0.549152	0.0240721	0.925926	0.265924	1.493	UTR3	6	9549357	9549357
G06	LOC110256283	gene21987	0.518122	0.0491268	0.648148	0.124204	0.23985	upstream	13	205106853	205106853
G07	RUNX3	gene11810	0.973075	0.000491268	1	0.0140845	1.6227	exonic	6	82594926	82594926
G07	TMEM59	gene12504	0.94402	0.00933409	0.615385	0.0028169	0.11132	UTR3	6	158287308	158287308
G07	OC90	gene7061	0.942671	0.0108079	0.538462	0	0.20708	UTR3	4	9053295	9053295
G07	DENND5B	gene9354	0.898346	0.0677949	0.730769	0.0225352	0.072025	UTR3	5	42866250	42866250
G07	PDIK1L	gene11830	0.889091	0.0884282	0.769231	0.0295775	0.084253	UTR3	6	83550095	83550095
G07	CSMD3	gene7174	0.870189	0.120852	0.576923	0.015493	0.046506	UTR5	4	24855889	24855889
G07	LOC100522736	gene7811	0.852734	0.163592	0.769231	0.0422535	0.068771	UTR3	4	91533800	91534062
G07	ANAPC1	gene6056	0.797592	0.298691	0.653846	0.0422535	0.037207	UTR3	3	44600778	44600778
G07	LTN1	gene21846;gene21847	0.762126	0.384663	0.846154	0.0943662	0.057725	upstream;downstream	13	192359413	192359413
G07	MYLK4	gene12762	0.718221	0.519761	0.846154	0.115493	0.050097	UTR3	7	1569186	1569186
G07	ALG14	gene8451	0.606334	0.992361	0.961538	0.228169	0.36815	UTR3	4	122416033	122416033
G08	TRIM54	gene6710;gene6711	0.61254	0.100219	0.736842	0.124242	0.010255	upstream;downstream	3	111853258	111853258
G08	ELMSAN1	gene14487	0.606325	0.104149	0.960526	0.239394	0.025149	UTR5	7	97125210	97125210
G08	PROKR2	gene25536	0.473248	0.388593	0.657895	0.15303	-0.00074728	UTR3	17	14243920	14243920
G08	MAP3K20	gene24236	0.406986	0.675002	0.855263	0.316667	0.0035123	upstream	15	79173845	79173845
G10	LOC100622779	gene29733	0.47014	0.0604259	0.813559	0.245955	0.025133	upstream	NW_018085237.1	539351	539351
G11	TAF4B	gene12210	0.745872	0.0137555	0.639535	0.04	0.036537	UTR3	6	110971560	110971560
G11	C2H11orf95	gene2752	0.663647	0.0451966	0.546512	0.0415385	0.021843	UTR3	2	8291076	8291076
G11	NET1	gene18151	0.632433	0.0702513	0.72093	0.107692	0.02078	upstream	10	65439292	65439292
G11	DLGAP1	gene12140	0.601299	0.0903933	0.662791	0.0984615	0.01565	UTR5	6	102877661	102877661
G11	GALNT13	gene24100	0.478399	0.273636	0.860465	0.269231	0.016019	UTR3	15	62031797	62031797

## Sheet: Supplementary Data 9
KEGG pathway for the 30 PCGs with the extreme Fst in the laboratory-inbred Bama Xiang pigs
Term	Database	ID	Input number	Background number	P-Value	Corrected P-Value	Input	Hyperlink
AMPK signaling pathway	KEGG PATHWAY	hsa04152	3	120	5.78465e-05	0.00295017	LEP|SIRT1|G6PC3	http://www.genome.jp/kegg-bin/show_pathway?hsa04152/hsa:92579%09red/hsa:23411%09red/hsa:3952%09red
Long-term potentiation	KEGG PATHWAY	hsa04720	2	67	0.000819106	0.0110541	GRIN2B|RAP1B	http://www.genome.jp/kegg-bin/show_pathway?hsa04720/hsa:5908%09red/hsa:2904%09red
Amphetamine addiction	KEGG PATHWAY	hsa05031	2	68	0.000842883	0.0110541	GRIN2B|SIRT1	http://www.genome.jp/kegg-bin/show_pathway?hsa05031/hsa:2904%09red/hsa:23411%09red
Adipocytokine signaling pathway	KEGG PATHWAY	hsa04920	2	69	0.000866991	0.0110541	LEP|G6PC3	http://www.genome.jp/kegg-bin/show_pathway?hsa04920/hsa:92579%09red/hsa:3952%09red
Glucagon signaling pathway	KEGG PATHWAY	hsa04922	2	106	0.00198828	0.0202804	SIRT1|G6PC3	http://www.genome.jp/kegg-bin/show_pathway?hsa04922/hsa:92579%09red/hsa:23411%09red
FoxO signaling pathway	KEGG PATHWAY	hsa04068	2	132	0.00303684	0.0258131	SIRT1|G6PC3	http://www.genome.jp/kegg-bin/show_pathway?hsa04068/hsa:92579%09red/hsa:23411%09red
Alcoholism	KEGG PATHWAY	hsa05034	2	180	0.00551393	0.0401729	GRIN2B|PKIA	http://www.genome.jp/kegg-bin/show_pathway?hsa05034/hsa:2904%09red/hsa:5569%09red
Rap1 signaling pathway	KEGG PATHWAY	hsa04015	2	210	0.00740438	0.0434956	GRIN2B|RAP1B	http://www.genome.jp/kegg-bin/show_pathway?hsa04015/hsa:5908%09red/hsa:2904%09red
cAMP signaling pathway	KEGG PATHWAY	hsa04024	2	214	0.00767569	0.0434956	GRIN2B|RAP1B	http://www.genome.jp/kegg-bin/show_pathway?hsa04024/hsa:5908%09red/hsa:2904%09red
Ras signaling pathway	KEGG PATHWAY	hsa04014	2	232	0.00895149	0.0456526	GRIN2B|RAP1B	http://www.genome.jp/kegg-bin/show_pathway?hsa04014/hsa:5908%09red/hsa:2904%09red

## Sheet: Supplementary Data 10
The 54 candidate genes potentially affected by T-dimorphic SINEs
Chr_T-SNP	Loc_T-SNP	Chr_T-polySINE	Loc1_T-polySINE	Loc2_T-polySINE	R2	Traits	Funcional regions	Gene id	Transcript id	Gene name
2	31569621	chr2	31563560	31563560	0.949711	Teat_number	intergenic	gene3191(dist=947563),gene3196(dist=467063)
15	90690194	chr15	90688581	90688581	0.934156	Intramuscular_fat_composition	intergenic	gene24318(dist=538229),gene24320(dist=213486)
14	112988974	chr14	112991358	112991358	0.893334	Intramuscular_fat_composition	intronic	gene23419	rna63579	C14H10orf76
14	112242461	chr14	112242127	112242127	0.888504	Intramuscular_fat_composition	intergenic	gene23405(dist=28170),gene23408(dist=41352)
9	77270489	chr9	77271248	77271248	0.888038	Meat_color	intergenic	gene17021(dist=64719),gene17022(dist=47093)
8	109446670	chr8	109447835	109447835	0.87713	Backfat_thickness	intronic	gene15560	rna41253	ANK2
14	113282833	chr14	113285513	113285513	0.861328	Intramuscular_fat_composition	intronic	gene23426	rna63589	GBF1
14	113288090	chr14	113285513	113285513	0.859779	Intramuscular_fat_composition	intronic	gene23426	rna63589	GBF1
1	265743872	chr1	265744183	265744183	0.858091	Lumbar_number	intronic	gene2231	rna6044	SCAI
6	21728055	chr6	21727282	21727282	0.840401	Total_number_born	intergenic	gene10347(dist=1295433),gene10351(dist=1195683)
14	113894977	chr14	113897957	113897957	0.803699	Intramuscular_fat_composition	intronic	gene23445	rna63642	CNNM2
7	97606621	chr7	97615896	97615896	0.749358	Teat_number	intronic	gene14499	rna38459	VRTN
14	113036564	chr14	113041250	113041250	0.74691	Intramuscular_fat_composition	intronic	gene23419	rna63579	C14H10orf76
7	97614602	chr7	97615896	97615896	0.740896	Carcass_measurements	intronic	gene14499	rna38459	VRTN
14	113894977	chr14	113896939	113896939	0.723712	Intramuscular_fat_composition	intronic	gene23445	rna63642	CNNM2
14	113041481	chr14	113041250	113041250	0.716121	Intramuscular_fat_composition	intronic	gene23419	rna63579	C14H10orf76
6	168899114	chr6	168905085	168905085	0.71508	Number_born_alive	intergenic	gene12702(dist=2380),gene12703(dist=11639)
14	108423498	chr14	108421498	108421498	0.70634	Intramuscular_fat_composition	intronic	gene23331	rna63331	LOC100627422
1	47866751	chr1	47872493	47872493	0.70266	Average_daily_gain	intergenic	gene397(dist=1222771),gene401(dist=1011090)
9	121197647	chr9	121192310	121192310	0.701209	Average_daily_days_to_100_kg	intronic	gene17349	rna45972	AXDND1
8	132353471	chr8	132353073	132353073	0.694723	Daily_occupation_time	intergenic	gene15742(dist=54781),gene15744(dist=92745)
1	47866751	chr1	47866572	47866572	0.693162	Average_daily_gain	intergenic	gene397(dist=1216850),gene401(dist=1017011)
17	18117254	chr17	18118528	18118528	0.646442	Loin_peak_shear_force	intronic	gene25558	rna69465	PLCB4
7	32379084	chr7	32376405	32376405	0.635861	Carcass_length	intronic	gene13475	rna36050	RAB44
1	265734837	chr1	265744183	265744183	0.627121	Lumbar_number	intronic	gene2231	rna6044	SCAI
9	77270489	chr9	77274502	77274502	0.624196	Meat_color	intergenic	gene17021(dist=67973),gene17022(dist=43839)
7	32023608	chr7	32024791	32024791	0.611432	Yellowness	intronic	gene13464	rna36024	PNPLA1
18	46302096	chr18	46301510	46301510	0.608921	Teat_number	intergenic	gene26762(dist=51201),gene26765(dist=113703)
14	113033517	chr14	113041250	113041250	0.601341	Intramuscular_fat_composition	intronic	gene23419	rna63579	C14H10orf76
14	113898847	chr14	113897957	113897957	0.585519	Intramuscular_fat_composition	intronic	gene23445	rna63642	CNNM2
15	119382224	chr15	119379319	119379319	0.572252	PH	intergenic	gene24540(dist=341220),gene24542(dist=568814)
7	101257337	chr7	101257590	101257590	0.569615	Carcass_measurements	intronic	gene14559	rna38653	NRXN3
3	16841101	chr3	16841695	16841695	0.557811	PH	intronic	gene5479	rna14284	SUMF2
14	122019943	chr14	122013833	122013833	0.555492	Farrowing_interval	intergenic	gene23504(dist=474796),gene23509(dist=524767)
7	97617907	chr7	97615896	97615896	0.549624	Teat_number	intronic	gene14499	rna38459	VRTN
7	92809231	chr7	92809614	92809614	0.545314	Teat_number	intronic	gene14435	rna38237	DCAF5
23	71981674	chrX	71974781	71974781	0.539232	chrX	-	0
7	87784098	chr7	87793610	87793610	0.525833	Carcass_length	intergenic	gene14373(dist=26363),gene14375(dist=95774)
14	113898847	chr14	113896939	113896939	0.525386	Intramuscular_fat_composition	intronic	gene23445	rna63642	CNNM2
14	110952714	chr14	110947441	110947441	0.523493	Intramuscular_fat_composition	intergenic	gene23374(dist=25897),gene23375(dist=8257)
1	47866751	chr1	47858314	47858314	0.519432	Average_daily_gain	intergenic	gene397(dist=1208592),gene401(dist=1025269)
9	84593678	chr9	84588060	84588060	0.517148	Total_number_born	intronic	gene17057	rna45049	AGMO
7	87784014	chr7	87784147	87784147	0.516972	Carcass_length	intergenic	gene14373(dist=16900),gene14375(dist=105237)
7	87783619	chr7	87793610	87793610	0.515719	Carcass_length	intergenic	gene14373(dist=26363),gene14375(dist=95774)
7	87783619	chr7	87784147	87784147	0.512628	Carcass_length	intergenic	gene14373(dist=16900),gene14375(dist=105237)
12	9810809	chr12	9809064	9809064	0.509999	Litter_size_at_birth	intergenic	gene19022(dist=1161749),gene19026(dist=542895)
14	113889619	chr14	113897957	113897957	0.506854	Intramuscular_fat_composition	intronic	gene23445	rna63642	CNNM2
2	8647689	chr2	8648285	8648285	0.505616	Backfat_thickness	intergenic	gene2763(dist=19673),gene2767(dist=37514)
14	112961338	chr14	112965840	112965840	0.489741	Intramuscular_fat_composition	intronic	gene23419	rna63579	C14H10orf76
14	129792523	chr14	129793800	129793800	0.489599	Total_number_born	intronic	gene23586	rna64081	SEC23IP
8	133253873	chr8	133246021	133246021	0.489375	Days_to_100_kg_of_body_weight	intronic	gene15746	rna41758	ARHGAP24
7	87784014	chr7	87793610	87793610	0.477733	Carcass_length	intergenic	gene14373(dist=26363),gene14375(dist=95774)
14	113902436	chr14	113897957	113897957	0.474639	Intramuscular_fat_composition	intronic	gene23445	rna63642	CNNM2
14	47826895	chr14	47836860	47836860	0.473834	Umbilical_hernia	intergenic	gene22643(dist=26967),gene22644(dist=42457)
6	137996946	chr6	137989291	137989291	0.470674	Diameter_of_muscle_fibers	intronic	gene12355	rna33187	SLC44A5
5	43320525	chr5	43325563	43325823	0.468668	Intramuscular_fat_composition	intergenic	gene9358(dist=142756),gene9361(dist=587887)
2	139543929	chr2	139550354	139550354	0.464938	Yellowness	intergenic	gene4869(dist=26753),gene4871(dist=82514)
8	120387726	chr8	120383228	120383228	0.460507	Scrotal_hernia	intergenic	gene15652(dist=6784),gene15654(dist=180524)
7	87784098	chr7	87784147	87784147	0.45949	Carcass_length	intergenic	gene14373(dist=16900),gene14375(dist=105237)
8	70021860	chr8	70014218	70014218	0.455874	Intramuscular_fat_composition	intergenic	gene15279(dist=3858),gene15280(dist=7250)
14	112973681	chr14	112965840	112965840	0.454614	Intramuscular_fat_composition	intronic	gene23419	rna63579	C14H10orf76
1	265765393	chr1	265765097	265765360	0.453248	Lumbar_number	intronic	gene2231	rna6044	SCAI
14	122040484	chr14	122039899	122039899	0.45306	Farrowing_interval	intergenic	gene23504(dist=500862),gene23509(dist=498701)
14	112966816	chr14	112965840	112965840	0.443928	Intramuscular_fat_composition	intronic	gene23419	rna63579	C14H10orf76
9	112775199	chr9	112770304	112770304	0.443325	Carcass_measurements	intergenic	gene17258(dist=989160),gene17262(dist=161066)
7	110057727	chr7	110051551	110051551	0.441958	Total_number_born	intergenic	gene14581(dist=61574),gene14582(dist=65536)
11	46851986	chr11	46852177	46852177	0.440185	Intramuscular_fat_composition	intergenic	gene18536(dist=196705),gene18539(dist=691631)
1	15109785	chr1	15115897	15115897	0.439977	Salmonella	intergenic	gene148(dist=98881),gene150(dist=25032)
14	112971409	chr14	112965840	112965840	0.439523	Intramuscular_fat_composition	intronic	gene23419	rna63579	C14H10orf76
1	264540384	chr1	264535666	264535925	0.437936	Teat_number	intronic	gene2216	rna6011	DENND1A
14	111992166	chr14	111987099	111987099	0.4357	Intramuscular_fat_composition	intergenic	gene23393(dist=72149),gene23395(dist=9682)
15	121364252	chr15	121358022	121358022	0.434103	Meat_color	intergenic	gene24591(dist=8794),gene24592(dist=6143)
1	99533522	chr1	99535055	99535055	0.427044	Weight_shortfalls_number	intronic	gene746	rna2086	MYO5B
5	5195834	chr5	5203472	5203472	0.426903	Meat_color	intronic	gene8648	rna23189	EFCAB6
14	112957805	chr14	112965840	112965840	0.424901	Intramuscular_fat_composition	intronic	gene23419	rna63579	C14H10orf76
9	25217369	chr9	25216913	25217173	0.424398	Intramuscular_fat_composition	intronic	gene16371	rna42980	FAT3
7	30497305	chr7	30490885	30490885	0.422674	Loin_muscle_area	intronic	gene13426	rna35900	PACSIN1
14	113171304	chr14	113179264	113179264	0.417271	Intramuscular_fat_composition	intergenic	gene23423(dist=12342),gene23424(dist=47325)
14	113902436	chr14	113896939	113896939	0.416569	Intramuscular_fat_composition	intronic	gene23445	rna63642	CNNM2
1	263022859	chr1	263030867	263030867	0.413327	Total_number_born	intergenic	gene2161(dist=152625),gene2170(dist=15419)
18	41286832	chr18	41288525	41288525	0.412954	Sperm	intronic	gene26691	rna72614	PDE1C
14	113892568	chr14	113897957	113897957	0.412828	Intramuscular_fat_composition	intronic	gene23445	rna63642	CNNM2
16	77417957	chr16	77417635	77417899	0.411768	Average_daily_days_to_100_kg	intergenic	gene25387(dist=926585),gene25389(dist=277805)
14	110677468	chr14	110679890	110679890	0.410582	Intramuscular_fat_composition	intergenic	gene23366(dist=44065),gene23368(dist=40494)
14	112993368	chr14	112991358	112991358	0.404444	Intramuscular_fat_composition	intronic	gene23419	rna63579	C14H10orf76
17	31061857	chr17	31061338	31061338	0.402376	Intramuscular_fat_composition	intronic	gene25656	rna69684	GINS1
14	113293410	chr14	113285513	113285513	0.402251	Intramuscular_fat_composition	intronic	gene23426	rna63589	GBF1
2	31660206	chr2	31656164	31656164	0.398643	Teat_number	intergenic	gene3191(dist=1040167),gene3196(dist=374459)
4	104947409	chr4	104949282	104949282	0.397488	Intramuscular_fat	intronic	gene8229	rna21994	CASQ2
4	77212288	chr4	77203797	77203797	0.396306	Chest_circumference	intergenic	gene7550(dist=16017),gene7551(dist=7696)
14	110688346	chr14	110679890	110679890	0.394602	Intramuscular_fat_composition	intergenic	gene23366(dist=44065),gene23368(dist=40494)
1	265743872	chr1	265746760	265746760	0.394348	Lumbar_number	intronic	gene2231	rna6044	SCAI
1	252859426	chr1	252861200	252863328	0.391921	Average_daily_gain	intronic	gene2051	rna5694	SUSD1
1	271184444	chr1	271178525	271178729	0.391155	Hematological_traits	intronic	gene2355	rna6433	NUP214
2	141243855	chr2	141239959	141240922	0.390162	Lightness	intronic	gene4906	rna12833	PAIP2
8	112754574	chr8	112754142	112754142	0.38898	Intramuscular_fat_composition	intronic	gene15597	rna41339	SEC24B
8	121443468	chr8	121436254	121436254	0.388779	Scrotal_hernia	intronic	gene15673	rna41532	EIF4E
3	12471350	chr3	12474226	12474226	0.386306	Piglet_uniformity	intergenic	gene5451(dist=434313),gene5457(dist=1091213)
14	110679468	chr14	110679890	110679890	0.383805	Intramuscular_fat_composition	intergenic	gene23366(dist=44065),gene23368(dist=40494)
4	16305642	chr4	16305097	16305097	0.383529	Carcass_length	intergenic	gene7119(dist=17288),gene7120(dist=5310)
13	182451198	chr13	182447086	182447086	0.382038	Total_number_born	intronic	gene21808	rna58986	CHODL
12	53559398	chr12	53552783	53552783	0.379672	Teat_number	intronic	gene20067	rna53478	RPL26
14	112242461	chr14	112246949	112246949	0.379288	Intramuscular_fat_composition	intergenic	gene23405(dist=32992),gene23408(dist=36530)
15	82075550	chr15	82073797	82073797	0.376924	Total_number_born	intronic	gene24272	rna66018	MTX2
14	107725686	chr14	107722042	107722042	0.374124	Total_number_born	intergenic	gene23322(dist=6621),gene23323(dist=28754)
14	108421675	chr14	108421498	108421498	0.373605	Intramuscular_fat_composition	intronic	gene23331	rna63331	LOC100627422
7	97732109	chr7	97732621	97732621	0.370391	Teat_number	intronic	gene14501	rna38463	NPC2
14	114455445	chr14	114462001	114462001	0.369895	Intramuscular_fat_composition	intronic	gene23460	rna63683	NEURL1
4	112447322	chr4	112447515	112447773	0.369637	Birth_body_weight	intronic	gene8383	rna22370	NTNG1
6	10776875	chr6	10771655	10771655	0.369244	Mineral_homeostasis	intergenic	gene10172(dist=9040),gene10175(dist=544879)
7	77487157	chr7	77479910	77479910	0.366662	Carcass_length	intergenic	gene14185(dist=24679),gene14186(dist=2346)
4	112039447	chr4	112038233	112038233	0.36564	Birth_body_weight	intronic	gene8381	rna22359	VAV3
4	112439497	chr4	112447515	112447773	0.363156	Birth_body_weight	intronic	gene8383	rna22370	NTNG1
2	22147009	chr2	22156681	22156681	0.363007	Intramuscular_fat	intergenic	gene3122(dist=522476),gene3126(dist=1542063)
14	113892568	chr14	113896939	113896939	0.362539	Intramuscular_fat_composition	intronic	gene23445	rna63642	CNNM2
12	48513785	chr12	48506095	48506095	0.361928	Teat_number	intronic	gene19835	rna52958	METTL16
4	112447374	chr4	112447515	112447773	0.360213	Birth_body_weight	intronic	gene8383	rna22370	NTNG1
14	112984510	chr14	112991358	112991358	0.359193	Intramuscular_fat_composition	intronic	gene23419	rna63579	C14H10orf76
1	264148357	chr1	264149580	264149580	0.358813	Teat_number	intronic	gene2213	rna5981	STRBP
14	114455445	chr14	114454929	114455189	0.358107	Intramuscular_fat_composition	intronic	gene23460	rna63683	NEURL1
4	112437813	chr4	112447515	112447773	0.357724	Birth_body_weight	intronic	gene8383	rna22370	NTNG1
16	47061035	chr16	47052725	47052984	0.357246	Backfat_thickness	intergenic	gene25134(dist=529099),gene25139(dist=226734)
1	223492350	chr1	223494561	223494561	0.356536	Yellowness	intergenic	gene1767(dist=178678),gene1768(dist=46930)
1	15081855	chr1	15085030	15085030	0.356415	Salmonella	intergenic	gene148(dist=68014),gene150(dist=55899)
4	112447014	chr4	112447515	112447773	0.356242	Birth_body_weight	intronic	gene8383	rna22370	NTNG1
4	112438854	chr4	112447515	112447773	0.356035	Birth_body_weight	intronic	gene8383	rna22370	NTNG1
4	112438444	chr4	112447515	112447773	0.353349	Birth_body_weight	intronic	gene8383	rna22370	NTNG1
4	112446999	chr4	112447515	112447773	0.352472	Birth_body_weight	intronic	gene8383	rna22370	NTNG1
4	18194352	chr4	18204291	18204291	0.352115	Total_number_born	intergenic	gene7133(dist=530087),gene7137(dist=84465)
4	112447853	chr4	112447515	112447773	0.351826	Birth_body_weight	intronic	gene8383	rna22370	NTNG1
4	112439440	chr4	112447515	112447773	0.350612	Birth_body_weight	intronic	gene8383	rna22370	NTNG1
9	112775199	chr9	112773892	112773892	0.349691	Carcass_measurements	intergenic	gene17258(dist=992748),gene17262(dist=157478)
13	42451810	chr13	42454507	42454507	0.349387	Litter_weight_born_alive	intronic	gene20710	rna55695	FHIT
14	113070852	chr14	113074319	113074319	0.349378	Intramuscular_fat_composition	intergenic	gene23419(dist=1320),gene23420(dist=7662)
4	112438411	chr4	112447515	112447773	0.348972	Birth_body_weight	intronic	gene8383	rna22370	NTNG1
7	102479725	chr7	102471555	102471815	0.348805	Teat_number	intronic	gene14559	rna38653	NRXN3
2	86112967	chr2	86103909	86104157	0.34648	Stillborn	intronic	gene4481	rna11614	PDE8B
4	112438344	chr4	112447515	112447773	0.345732	Birth_body_weight	intronic	gene8383	rna22370	NTNG1
6	56465091	chr6	56458888	56458888	0.344787	PH	downstream	gene11157	rna29745	LOC100626505
10	57593745	chr10	57590275	57590275	0.341385	Number_born_alive	intronic	gene18082	rna48090	PARD3
14	112233700	chr14	112242127	112242127	0.340805	Intramuscular_fat_composition	intergenic	gene23405(dist=28170),gene23408(dist=41352)
14	112233849	chr14	112242127	112242127	0.339516	Intramuscular_fat_composition	intergenic	gene23405(dist=28170),gene23408(dist=41352)
8	38946698	chr8	38940709	38940709	0.336832	Total_number_born	intronic	gene15033	rna39929	CWH43
8	133253873	chr8	133262430	133262430	0.335799	Days_to_100_kg_of_body_weight	intronic	gene15746	rna41758	ARHGAP24
14	112983141	chr14	112991358	112991358	0.335772	Intramuscular_fat_composition	intronic	gene23419	rna63579	C14H10orf76
7	38253828	chr7	38248036	38248036	0.334034	Carcass_length	intronic	gene13576	rna36340	CUL9
4	112437754	chr4	112447515	112447773	0.3338	Birth_body_weight	intronic	gene8383	rna22370	NTNG1
14	113453981	chr14	113449577	113449577	0.333363	Intramuscular_fat_composition	intergenic	gene23432(dist=2625),gene23433(dist=4354)
14	114468731	chr14	114462001	114462001	0.333232	Intramuscular_fat_composition	intronic	gene23460	rna63683	NEURL1
8	124435610	chr8	124442301	124442301	0.332322	Scrotal_hernia	intronic	gene15684	rna41551	UNC5C
14	113448047	chr14	113449577	113449577	0.331514	Intramuscular_fat_composition	intergenic	gene23432(dist=2625),gene23433(dist=4354)
2	12647443	chr2	12639307	12639307	0.330939	Fat_ratio	intergenic	gene2937(dist=5388),gene2938(dist=7814)
8	112754574	chr8	112756321	112756321	0.32995	Intramuscular_fat_composition	intronic	gene15597	rna41339	SEC24B
3	2573286	chr3	2582881	2582881	0.32786	Juiciness	intergenic	gene5165(dist=316504),gene5166(dist=231537)
4	112038601	chr4	112038233	112038233	0.326645	Birth_body_weight	intronic	gene8381	rna22359	VAV3
4	69185865	chr4	69190571	69190571	0.326462	Carcass_length	intergenic	gene7480(dist=174825),gene7483(dist=425382)
2	22147009	chr2	22149438	22149438	0.326152	Intramuscular_fat	intergenic	gene3122(dist=515233),gene3126(dist=1549306)
4	112439043	chr4	112447515	112447773	0.322147	Birth_body_weight	intronic	gene8383	rna22370	NTNG1
14	113889619	chr14	113896939	113896939	0.320204	Intramuscular_fat_composition	intronic	gene23445	rna63642	CNNM2
7	97579520	chr7	97583277	97583277	0.319885	Teat_number	intronic	gene14498	rna38458	ABCD4
9	21695319	chr9	21696403	21696403	0.319453	Total_number_born	intergenic	gene16345(dist=55766),gene16346(dist=30225)
9	48489483	chr9	48494995	48495254	0.319312	Average_daily_feed_intake	intronic	gene16657	rna43897	SORL1
4	76231526	chr4	76237835	76238095	0.318253	Chest_circumference	intronic	gene7539	rna20146	XKR4
16	39357333	chr16	39357576	39357576	0.317695	Backfat_thickness	intronic	gene25080	rna68256	PDE4D
7	97579254	chr7	97583277	97583277	0.317227	Teat_number	intronic	gene14498	rna38458	ABCD4
5	78953555	chr5	78954425	78956014	0.315564	Total_number_born	intergenic	gene9793(dist=10047),gene9795(dist=20933)
4	112438750	chr4	112447515	112447773	0.314628	Birth_body_weight	intronic	gene8383	rna22370	NTNG1
12	35993482	chr12	35992693	35992935	0.31384	Total_number_born	intergenic	gene19578(dist=59464),gene19579(dist=72332)
8	70021860	chr8	70013340	70013340	0.313347	Intramuscular_fat_composition	intergenic	gene15279(dist=2980),gene15280(dist=8128)
14	110877661	chr14	110887130	110887389	0.311774	Intramuscular_fat_composition	intronic	gene23373	rna63446	LOC100156375
16	34364519	chr16	34365926	34365926	0.311419	Loin_muscle_area	intergenic	gene25042(dist=11338),gene25044(dist=11204)
14	111135968	chr14	111138553	111138553	0.310376	Intramuscular_fat_composition	intronic	gene23376	rna63454	LOC100152738
14	112998922	chr14	112991358	112991358	0.3081	Intramuscular_fat_composition	intronic	gene23419	rna63579	C14H10orf76
7	109101108	chr7	109110424	109110424	0.308036	Number_born_alive	intergenic	gene14576(dist=1197418),gene14579(dist=784152)
4	76245097	chr4	76237835	76238095	0.303665	Backfat_thickness	intronic	gene7539	rna20146	XKR4
4	69185865	chr4	69188868	69188868	0.302251	Carcass_length	intergenic	gene7480(dist=173122),gene7483(dist=427085)
7	80940554	chr7	80939294	80939294	0.301826	Redness	intronic	gene14345	rna38010	RYR3
1	264882537	chr1	264878592	264878854	0.300681	Teat_number_on_the_right_sides	intergenic	gene2216(dist=55241),gene2217(dist=22077)

[truncated: 3 more sheets: Supplementary Data 11, Supplementary Data 12, Supplementary Data 13]
